# Supplementary material for: The impact of sport engagement on life satisfaction, mental and psychological well-being among athletes
Source: PLoS One. 2026 Jan 2;21(1):e0340069. doi: 10.1371/journal.pone.0340069 (PMC12758687; doi:10.1371/journal.pone.0340069)
Supplement: S1 Data — (XLSX) [file pone.0340069.s001.xlsx]

## Sheet: Sayfa1
Gender	Age	Branch	SES1	SES2	SES3	SES4	SES5	SES6	SES7	SES8	SES9	SES10	PWBS1	PWBS2	PWBS3	PWBS4	PWBS5	PWBS6	PWBS7	PWBS8	SLSS1	SLSS2	SLSS3	SLSS4	SLSS5	WEMWBS1	WEMWBS2	WEMWBS3	WEMWBS4	WEMWBS5	WEMWBS6	WEMWBS7	WEMWBS8	WEMWBS9	WEMWBS10	WEMWBS11	WEMWBS12	WEMWBS13	WEMWBS14
2	32	7	7	7	7	7	7	7	7	7	6	7	7	7	7	7	7	7	7	7	6	6	7	7	7	5	5	5	5	4	5	5	5	5	5	5	5	4	5	7	6.67	7	6.6	4.86
2	27	10	7	6	6	5	6	7	7	7	6	7	6	5	4	3	7	6	6	5	5	3	4	6	3	4	4	4	4	3	5	4	3	3	4	4	3	4	3	6.29	6.67	5.25	4.2	3.71
2	44	10	7	6	7	6	7	7	7	6	5	6	6	6	4	6	4	6	7	4	5	3	4	4	3	5	4	4	4	4	4	4	4	4	4	5	4	3	4	6.71	5.67	5.38	3.8	4.07
2	18	10	7	7	7	7	7	7	7	7	7	7	7	7	7	7	7	7	7	7	7	6	7	7	7	5	5	5	5	5	5	5	5	5	5	5	5	5	5	7	7	7	6.8	5
2	50	10	7	6	6	6	6	7	7	7	6	6	6	6	6	6	6	6	6	7	6	6	5	5	2	4	5	4	4	4	4	4	4	4	5	4	4	4	4	6.43	6.33	6.13	4.8	4.14
2	35	10	6	6	7	6	7	7	6	6	6	6	6	6	6	4	6	6	6	6	4	6	6	4	4	4	4	4	4	3	4	4	5	4	5	5	4	4	5	6.43	6	5.75	4.8	4.21
2	39	10	6	7	7	7	7	7	7	7	6	7	7	7	7	7	7	7	7	7	7	6	7	7	7	5	5	5	5	4	4	4	5	5	5	4	4	4	4	6.86	6.67	7	6.8	4.5
2	36	10	7	6	7	7	7	7	7	5	7	7	7	7	6	7	7	6	7	7	7	5	7	6	7	5	5	5	5	5	5	5	5	5	5	5	5	5	5	6.86	6.33	6.75	6.4	5
2	33	10	7	7	7	7	7	7	7	7	7	7	7	7	7	7	7	7	7	7	7	6	6	6	6	4	4	5	5	4	4	4	4	3	4	4	4	4	4	7	7	7	6.2	4.07
2	42	10	7	7	7	7	7	7	7	7	7	7	7	7	7	7	7	7	7	7	7	5	7	7	7	5	5	5	5	5	5	5	5	5	5	5	5	5	5	7	7	7	6.6	5
2	23	10	7	7	7	7	7	7	7	7	5	6	5	7	7	7	5	6	4	6	5	5	6	7	7	5	3	4	5	5	5	3	3	5	3	4	3	5	3	7	6	5.88	6	4
2	33	10	7	7	7	6	7	6	7	7	6	6	7	7	7	5	5	5	5	6	4	3	4	6	7	5	4	4	4	4	4	4	5	5	4	4	4	4	5	6.71	6.33	5.88	4.8	4.29
2	40	3	6	6	6	5	6	5	6	6	5	5	6	6	6	6	6	6	2	6	5	2	5	6	6	3	4	4	4	4	4	5	4	4	4	4	4	4	4	5.71	5.33	5.5	4.8	4
2	39	7	7	7	7	6	6	7	7	6	6	7	7	7	7	6	6	7	7	7	6	6	6	6	7	5	5	5	4	4	4	4	5	4	5	5	5	4	5	6.71	6.33	6.75	6.2	4.57
2	38	4	7	7	7	7	7	7	7	7	7	7	7	7	7	7	7	7	7	7	7	7	7	5	5	5	5	5	5	5	5	5	5	3	5	5	5	5	5	7	7	7	6.2	4.86
2	29	10	7	6	7	7	7	7	7	7	5	7	7	7	7	7	7	7	7	7	7	7	7	7	7	5	5	5	5	5	5	5	5	5	5	5	5	5	5	6.86	6.33	7	7	5
2	18	4	7	6	7	6	7	7	7	5	6	6	5	6	5	6	6	4	4	7	7	5	6	7	7	3	3	4	4	4	4	4	4	4	3	4	4	4	2	6.71	5.67	5.38	6.4	3.64
2	17	4	7	7	7	7	7	7	7	6	6	7	7	7	7	7	7	7	7	7	7	7	7	5	7	5	5	5	4	5	5	5	5	5	5	5	5	5	5	7	6.33	7	6.6	4.93
2	18	4	7	7	7	7	7	7	7	7	7	7	6	5	6	6	6	5	5	5	5	2	2	5	7	3	4	3	3	4	4	3	3	3	3	3	2	4	3	7	7	5.5	4.2	3.21
2	17	4	7	6	6	6	6	7	7	6	7	7	6	6	6	7	6	6	5	5	5	6	6	5	6	3	4	4	4	5	4	4	4	4	4	4	4	4	5	6.43	6.67	5.88	5.6	4.07
2	17	4	6	4	5	4	5	5	6	3	4	5	5	5	5	6	5	6	6	5	5	5	6	5	7	4	4	3	4	4	4	4	3	4	5	3	3	4	4	5	4	5.38	5.6	3.79
2	18	4	6	6	6	6	7	7	7	7	4	6	6	6	6	3	6	7	6	7	6	7	7	7	7	5	4	4	3	4	4	4	4	4	4	4	4	4	5	6.43	5.67	5.88	6.8	4.07
2	15	4	7	7	6	6	7	7	7	6	7	7	7	7	6	6	7	6	7	6	7	6	6	7	7	5	5	4	4	4	4	4	5	4	5	4	4	4	4	6.71	6.67	6.5	6.6	4.29
2	18	4	7	6	6	6	6	6	6	5	5	6	6	6	6	6	6	5	5	6	6	5	6	6	7	4	4	4	4	4	3	3	4	3	4	5	4	4	4	6.14	5.33	5.75	6	3.86
2	16	4	6	6	5	6	6	7	6	6	4	6	6	6	5	6	6	7	5	6	5	6	6	6	2	3	4	5	4	2	3	3	4	4	5	5	4	4	5	6	5.33	5.88	5	3.93
2	16	4	7	7	7	7	7	7	7	6	5	7	6	6	6	7	7	6	7	7	7	6	7	7	7	5	5	5	4	4	3	3	4	5	5	5	3	5	5	7	6	6.5	6.8	4.36
2	18	4	7	7	7	7	7	7	7	7	7	7	7	7	7	5	7	5	5	6	7	7	5	7	7	4	5	5	4	5	5	5	4	5	5	5	3	5	3	7	7	6.13	6.6	4.5
2	18	4	7	7	7	7	7	7	7	7	7	7	7	7	7	7	7	7	7	7	7	7	7	7	7	5	5	5	5	5	5	5	5	5	5	5	5	5	5	7	7	7	7	5
2	17	4	7	7	7	6	7	7	7	6	6	7	7	6	6	5	7	7	5	6	6	4	4	6	7	4	4	4	3	4	4	4	4	3	5	5	4	4	4	6.86	6.33	6.13	5.4	4
2	17	4	7	6	7	7	7	7	7	7	6	7	7	6	5	7	7	7	7	4	6	6	7	6	7	5	5	5	5	5	5	4	4	4	1	5	5	4	4	6.86	6.67	6.25	6.4	4.36
2	17	4	7	7	7	7	7	7	7	6	6	7	7	7	6	6	7	6	7	7	7	5	6	5	7	4	5	4	5	4	5	4	4	5	5	5	4	5	5	7	6.33	6.63	6	4.57
2	15	4	7	7	7	6	7	7	7	7	7	6	6	6	6	6	5	3	4	5	6	4	7	4	7	3	3	5	5	3	3	5	3	3	5	5	3	5	5	6.86	6.67	5.13	5.6	4
2	18	4	7	7	7	7	7	7	7	7	7	7	7	7	7	7	7	7	7	7	7	7	7	7	7	5	5	5	5	5	5	5	5	5	5	5	5	5	5	7	7	7	7	5
2	15	4	7	7	7	7	7	6	7	6	6	7	7	7	7	7	6	6	6	6	6	6	6	6	6	4	4	4	4	4	4	4	4	4	4	4	4	4	4	6.86	6.33	6.5	6	4
2	17	4	7	7	7	7	7	7	7	7	7	7	6	6	6	4	5	6	6	6	7	7	7	6	7	5	5	5	5	3	3	4	4	3	4	5	5	5	5	7	7	5.63	6.8	4.36
2	17	4	7	7	7	7	7	7	7	7	7	7	7	7	7	6	7	7	7	7	5	5	7	6	7	5	5	5	4	5	5	5	5	4	5	5	5	5	5	7	7	6.88	6	4.86
2	16	3	7	7	7	7	7	7	7	7	7	7	7	7	7	6	6	6	4	6	7	6	4	6	6	3	2	4	4	3	4	4	3	4	4	4	3	2	4	7	7	6.13	5.8	3.43
2	19	4	7	7	7	7	7	7	7	7	7	7	7	7	7	7	7	2	5	4	7	2	1	5	7	3	3	2	1	1	3	3	5	2	5	5	1	5	1	7	7	5.75	4.4	2.86
2	17	4	7	7	7	7	7	5	7	7	7	7	7	7	6	5	5	4	3	5	6	6	7	7	7	2	3	3	2	4	2	3	2	3	3	5	2	5	1	6.71	7	5.25	6.6	2.86
2	17	4	6	6	6	6	7	5	5	7	6	6	3	3	5	6	5	1	4	4	5	5	5	6	6	4	3	3	3	3	4	3	2	2	3	4	2	3	2	5.86	6.33	3.88	5.4	2.93
2	18	4	7	7	7	7	7	7	7	7	7	7	7	7	7	7	7	7	3	5	7	3	3	3	6	2	4	5	5	5	5	5	4	5	5	5	5	5	5	7	7	6.25	4.4	4.64
2	18	4	7	7	7	7	7	7	7	7	7	7	7	7	7	7	7	7	7	7	7	7	7	7	7	5	5	5	5	4	4	5	4	4	5	5	4	5	4	7	7	7	7	4.57
2	16	4	7	6	7	6	7	7	7	6	6	7	6	5	6	6	7	5	5	6	7	7	6	6	7	3	4	5	4	4	3	4	4	4	5	5	4	4	3	6.71	6.33	5.75	6.6	4
1	12	7	4	5	7	7	7	7	4	4	6	6	6	6	6	6	5	6	6	6	7	7	7	6	7	4	4	4	4	4	3	4	3	2	3	4	4	4	4	5.86	5.33	5.88	6.8	3.64
2	13	7	7	7	6	6	6	6	7	5	7	7	5	6	6	5	6	6	6	6	6	6	7	5	7	4	4	4	3	4	4	4	4	4	4	3	4	4	4	6.43	6.33	5.75	6.2	3.86
2	11	7	7	7	7	6	6	7	7	7	7	7	7	7	7	7	7	7	7	7	7	7	7	7	7	5	5	5	5	5	5	5	5	5	5	5	5	5	5	6.71	7	7	7	5
2	13	7	6	7	7	6	6	7	5	6	6	7	6	6	7	7	5	6	6	5	6	7	6	7	7	4	4	4	3	4	3	4	4	4	5	5	4	3	3	6.29	6.33	6	6.6	3.86
1	13	7	7	7	7	7	6	6	7	7	7	7	6	6	6	7	7	7	6	6	6	7	7	5	7	4	4	5	4	5	5	4	4	5	5	5	4	5	5	6.71	7	6.38	6.4	4.57
1	12	7	7	6	7	7	7	7	7	7	6	7	7	7	7	5	6	7	7	7	7	7	7	7	7	4	5	5	4	5	5	5	5	5	5	5	5	5	5	6.86	6.67	6.63	7	4.86
1	15	7	7	7	7	6	7	7	7	7	7	7	7	6	7	7	7	5	7	5	7	7	7	7	7	4	4	4	4	5	5	5	4	4	4	5	3	4	4	6.86	7	6.38	7	4.21
1	14	7	6	4	6	5	6	7	7	7	6	6	6	2	6	5	7	5	1	6	6	4	6	6	6	2	3	3	2	4	4	1	5	3	4	5	2	5	3	5.86	6.33	4.75	5.6	3.29
2	10	7	6	6	6	6	6	6	6	6	6	6	6	6	6	6	6	6	6	6	5	5	6	5	6	4	4	4	4	4	4	4	4	4	4	4	4	4	4	6	6	6	5.4	4
1	11	7	7	7	7	6	6	6	7	6	6	7	7	7	7	6	6	6	6	7	6	7	7	7	7	5	5	5	4	5	4	5	4	4	5	4	5	5	5	6.57	6.33	6.5	6.8	4.64
2	36	7	7	7	7	7	7	7	6	7	6	5	7	7	7	7	6	7	7	6	7	7	7	7	7	5	5	5	4	4	4	5	5	5	5	5	5	5	5	6.86	6	6.75	7	4.79
2	13	7	7	7	7	7	7	7	7	7	7	5	7	7	7	7	6	7	7	7	7	7	7	7	7	5	5	5	5	5	5	5	5	5	5	5	5	5	5	7	6.33	6.88	7	5
1	13	7	6	4	4	4	4	4	4	4	4	4	5	6	6	4	4	6	5	6	5	6	6	5	6	4	4	4	3	4	4	4	4	4	4	4	4	4	4	4.29	4	5.25	5.6	3.93
2	13	7	6	7	7	6	7	7	5	6	6	7	5	5	6	7	6	6	5	5	6	6	6	7	7	4	3	4	4	4	4	4	4	4	5	4	3	3	3	6.43	6.33	5.63	6.4	3.79
1	14	7	7	5	6	6	7	7	5	4	6	7	7	4	6	6	6	7	6	7	7	7	7	7	7	4	4	4	4	3	3	3	3	3	3	3	3	4	5	6.14	5.67	6.13	7	3.5
1	11	7	6	6	6	6	6	6	6	5	6	6	6	6	6	6	6	6	6	5	6	6	6	6	7	4	4	4	4	4	4	4	4	4	4	4	4	4	4	6	5.67	5.88	6.2	4
1	13	7	6	6	6	6	7	7	7	6	6	7	6	5	5	6	6	5	5	6	7	7	6	7	7	3	4	4	4	3	4	4	3	4	3	4	4	3	4	6.43	6.33	5.5	6.8	3.64
2	18	4	7	7	7	7	7	7	7	7	7	7	7	7	7	7	7	7	6	6	6	5	6	7	7	4	4	3	2	4	4	4	4	4	4	4	4	4	4	7	7	6.75	6.2	3.79
2	30	4	7	7	7	7	7	7	6	7	7	7	7	6	6	6	5	6	5	6	6	5	5	7	7	4	5	5	4	4	4	4	4	4	5	4	5	4	5	6.86	7	5.88	6	4.36
2	19	4	7	7	7	6	7	7	7	7	7	7	6	6	7	6	7	6	6	7	6	5	4	5	7	5	5	4	4	5	5	5	4	4	5	5	5	5	4	6.86	7	6.38	5.4	4.64
1	11	7	7	7	7	6	6	7	7	6	7	7	7	7	6	5	7	7	7	5	7	7	7	7	7	4	5	5	4	3	5	4	5	3	5	5	5	5	5	6.71	6.67	6.38	7	4.5
2	14	4	6	5	7	5	4	7	7	5	4	2	4	4	5	4	4	5	2	5	6	6	6	4	7	2	3	4	4	4	3	4	2	3	2	4	3	5	4	5.86	3.67	4.13	5.8	3.36
1	17	4	7	7	7	7	7	7	7	7	7	7	5	6	7	7	7	6	5	5	5	6	7	7	6	3	4	5	3	3	4	4	4	4	4	4	4	5	4	7	7	6	6.2	3.93
1	16	4	7	6	7	7	6	6	6	7	7	4	5	5	5	6	5	5	6	4	6	6	7	4	7	5	4	3	4	4	4	4	3	3	5	5	3	5	4	6.43	6	5.13	6	4
1	15	4	7	6	7	5	7	7	6	6	6	6	7	5	4	5	6	6	6	5	6	5	7	6	7	4	4	4	3	4	4	4	4	3	4	4	4	4	3	6.43	6	5.5	6.2	3.79
1	18	4	7	7	7	7	7	7	7	7	6	6	6	6	6	5	7	5	6	5	5	5	5	6	5	4	4	4	3	4	4	4	4	4	5	3	3	4	3	7	6.33	5.75	5.2	3.79
1	16	4	6	5	6	5	5	6	6	5	5	6	4	4	4	4	5	4	5	5	4	5	6	4	6	4	4	3	3	3	3	4	4	3	4	4	3	4	3	5.57	5.33	4.38	5	3.5
1	14	4	7	6	7	6	7	7	7	6	5	7	6	4	4	7	7	5	7	4	5	7	7	7	7	5	5	5	4	5	3	2	5	3	5	1	3	5	5	6.71	6	5.5	6.6	4
1	16	4	7	7	7	6	4	7	7	6	5	6	7	7	7	7	6	7	7	6	6	6	7	6	7	3	5	5	4	1	3	4	5	5	5	5	4	4	4	6.43	5.67	6.75	6.4	4.07
1	18	4	7	7	7	7	7	7	7	5	5	7	7	7	6	4	7	7	3	4	7	7	7	7	7	3	4	4	2	3	3	4	4	3	4	4	3	3	5	7	5.67	5.63	7	3.5
1	17	4	6	5	6	6	6	6	6	5	5	6	4	4	6	6	5	5	5	4	6	4	6	6	7	3	4	4	3	3	3	3	3	3	4	4	4	4	4	5.86	5.33	4.88	5.8	3.5
2	17	4	7	7	7	7	7	7	5	4	4	2	6	7	7	4	6	4	6	7	6	5	4	7	7	4	4	3	3	5	4	3	4	3	5	5	3	5	4	6.71	3.33	5.88	5.8	3.93
2	18	4	7	7	7	7	7	7	7	7	6	7	6	6	6	6	6	7	7	7	7	5	5	7	7	5	5	3	3	4	5	5	5	3	5	5	4	4	3	7	6.67	6.38	6.2	4.21
2	17	4	7	7	7	7	7	7	7	5	7	7	7	7	7	7	7	7	7	7	7	7	7	7	7	5	5	5	5	5	5	5	5	5	5	5	5	5	5	7	6.33	7	7	5
1	16	4	6	5	6	6	7	7	6	6	5	7	5	6	6	6	5	5	6	5	6	5	7	5	6	4	4	2	4	4	4	2	5	3	5	4	2	4	4	6.14	6	5.5	5.8	3.64
2	17	4	7	7	7	7	7	7	7	6	7	7	7	7	7	7	7	7	7	7	7	7	7	7	7	5	5	5	5	5	5	5	5	5	5	5	5	5	5	7	6.67	7	7	5
2	17	4	7	7	7	6	7	7	7	7	5	7	7	6	6	5	7	7	6	6	7	7	7	6	7	5	4	5	4	5	5	5	5	5	5	5	5	5	5	6.86	6.33	6.25	6.8	4.86
1	18	4	7	7	7	7	7	7	7	7	7	7	7	7	7	7	7	7	7	7	7	7	7	7	7	5	5	5	5	5	5	5	5	5	5	5	5	5	5	7	7	7	7	5
2	17	4	5	6	6	5	6	6	6	5	6	6	6	6	6	6	6	6	6	6	6	6	6	6	6	4	4	4	4	3	4	5	5	3	4	5	3	4	4	5.71	5.67	6	6	4
2	17	4	7	7	7	7	7	7	7	6	6	7	7	7	6	7	6	7	7	6	6	7	7	7	7	5	5	5	4	5	5	5	5	4	5	5	5	5	5	7	6.33	6.63	6.8	4.86
1	17	4	7	7	7	7	7	7	7	7	7	7	7	7	7	7	7	7	7	7	7	7	7	7	7	5	5	5	3	5	4	5	5	3	5	5	5	5	5	7	7	7	7	4.64
2	17	4	6	6	6	4	6	6	6	6	4	6	6	5	5	4	5	5	6	5	5	4	5	4	7	4	3	3	3	4	4	4	4	3	4	4	3	4	3	5.71	5.33	5.13	5	3.57
1	16	4	6	4	5	6	6	7	6	4	5	6	6	6	7	6	6	6	7	5	6	4	5	6	6	4	4	4	3	4	4	4	4	3	4	4	3	4	4	5.71	5	6.13	5.4	3.79
2	18	4	7	7	7	6	6	6	4	2	4	7	6	5	7	6	6	6	4	6	4	5	7	7	6	5	5	5	3	4	5	4	5	3	5	4	3	3	5	6.14	4.33	5.75	5.8	4.21
1	16	4	6	6	6	6	6	6	6	6	6	6	6	6	6	6	6	6	6	6	5	6	6	6	6	4	4	4	4	4	4	4	4	4	4	4	4	4	4	6	6	6	5.8	4
1	17	4	7	6	7	6	6	6	7	6	6	6	6	6	7	6	7	7	6	7	6	5	6	6	6	4	4	4	4	4	4	4	4	4	4	4	4	4	4	6.43	6	6.5	5.8	4
2	16	4	7	7	7	6	6	7	6	6	7	5	5	6	6	6	6	6	5	6	6	4	6	6	7	3	4	4	4	4	4	4	5	4	4	4	4	4	4	6.57	6	5.75	5.8	4
2	16	4	7	7	7	7	7	7	6	6	7	7	7	7	7	4	6	6	7	6	7	5	7	7	7	5	5	5	5	4	5	5	4	4	5	4	4	4	5	6.86	6.67	6.25	6.6	4.57
2	17	4	7	7	7	7	7	7	7	7	7	7	7	7	6	6	7	6	5	6	6	7	7	7	7	4	5	5	5	4	5	4	4	4	5	5	5	5	5	7	7	6.25	6.8	4.64
1	18	4	7	7	7	7	7	7	7	7	7	7	7	7	7	7	7	7	7	7	7	7	7	7	7	5	5	5	5	5	5	5	5	5	5	5	5	5	5	7	7	7	7	5
1	17	4	6	5	6	5	5	6	6	5	5	5	6	6	5	6	6	6	6	6	6	5	6	6	6	4	4	4	3	4	4	3	4	4	4	4	4	4	4	5.57	5	5.88	5.8	3.86
2	16	4	7	4	7	7	5	7	7	4	4	4	6	7	6	6	5	6	7	6	5	7	7	7	7	5	4	5	3	4	5	4	5	4	5	5	4	5	5	6.29	4	6.13	6.6	4.5
1	15	3	7	7	7	6	7	7	6	6	7	7	6	6	6	6	5	6	6	6	6	4	7	6	5	4	4	4	4	5	5	5	5	5	5	5	4	4	5	6.71	6.67	5.88	5.6	4.57
1	16	3	7	5	7	6	7	7	6	5	6	5	7	6	7	6	6	6	7	6	6	5	6	5	6	5	4	4	4	4	3	4	4	4	4	5	3	4	4	6.43	5.33	6.38	5.6	4
1	16	8	6	6	6	6	6	6	6	4	4	6	6	6	6	6	5	4	6	6	6	6	6	4	6	3	3	3	4	4	3	3	3	4	4	4	3	4	3	6	4.67	5.63	5.6	3.43
1	14	3	7	7	7	6	7	7	6	7	7	7	7	6	7	6	7	6	7	5	6	4	7	5	7	4	5	5	4	5	5	5	5	5	5	4	5	5	5	6.71	7	6.38	5.8	4.79
1	15	3	6	6	7	6	6	7	6	6	5	7	6	6	6	6	7	5	7	5	6	5	6	6	6	5	4	4	4	3	4	4	4	4	5	4	5	4	4	6.29	6	6	5.8	4.14
1	14	3	6	6	6	6	7	7	6	6	6	6	6	4	6	4	6	7	6	6	6	7	6	6	6	4	4	4	4	3	4	4	4	3	5	3	4	4	4	6.29	6	5.63	6.2	3.86
1	14	3	6	6	6	6	6	6	6	6	6	6	6	6	6	6	6	6	6	6	6	6	6	6	6	4	4	4	4	4	4	4	4	4	4	4	4	4	4	6	6	6	6	4
1	15	3	4	7	7	7	6	7	7	7	7	6	6	6	6	5	7	7	7	6	5	7	7	7	7	5	5	4	5	5	5	5	4	4	5	5	2	5	5	6.43	6.67	6.25	6.6	4.57
1	15	3	7	7	7	7	7	7	7	7	7	7	7	6	7	7	7	7	6	6	6	5	5	5	7	5	5	4	3	5	5	5	5	4	5	4	4	4	5	7	7	6.63	5.6	4.5
1	15	3	7	7	7	7	7	7	7	7	7	7	7	6	7	7	7	7	6	6	6	5	5	5	7	5	5	4	3	5	5	5	5	4	5	4	4	4	5	7	7	6.63	5.6	4.5
1	15	8	6	5	6	4	6	6	6	6	5	4	5	4	4	5	5	4	5	6	6	4	4	4	7	3	3	3	3	4	2	4	3	3	4	4	4	4	3	5.57	5	4.75	5	3.36
1	15	3	7	6	7	6	6	7	7	6	6	6	6	6	6	5	6	6	6	5	6	6	6	2	6	4	4	4	4	4	4	4	4	4	4	4	3	4	4	6.57	6	5.75	5.2	3.93
1	16	3	7	7	7	7	7	7	5	5	7	7	7	7	7	7	7	7	7	7	7	2	2	7	7	5	5	5	5	5	5	5	5	5	5	5	5	5	5	6.71	6.33	7	5	5
1	14	3	6	6	6	3	6	6	6	6	6	6	6	5	6	5	6	6	6	5	5	2	6	5	7	4	4	4	3	4	4	4	4	3	4	4	4	4	4	5.57	6	5.63	5	3.86
1	17	3	7	7	6	6	7	7	6	6	6	6	6	7	7	7	7	6	6	6	6	6	6	6	6	4	4	3	4	3	4	4	4	4	4	4	5	4	5	6.57	6	6.5	6	4
1	15	8	5	4	7	6	7	7	6	6	6	7	7	6	7	6	7	6	7	5	7	6	7	6	7	4	5	4	4	3	4	4	4	4	5	5	5	4	5	6	6.33	6.38	6.6	4.29
1	13	3	7	6	7	6	7	7	7	7	7	7	7	5	7	7	7	7	7	6	7	7	7	6	6	5	5	4	5	3	4	4	3	4	5	4	3	4	3	6.71	7	6.63	6.6	4
1	13	3	7	7	7	6	7	7	7	7	7	7	7	5	6	7	7	6	7	6	6	6	7	6	6	5	5	4	4	4	4	4	5	4	5	5	3	4	4	6.86	7	6.38	6.2	4.29
1	15	8	7	6	6	6	7	7	7	6	6	6	6	6	7	6	4	5	6	6	6	5	7	6	6	5	4	4	4	5	5	4	3	4	5	5	4	4	4	6.57	6	5.75	6	4.29
1	15	8	6	6	6	6	7	6	4	4	5	6	6	7	6	5	6	5	5	6	6	6	5	6	6	4	5	4	4	3	4	4	4	4	5	4	4	4	4	5.86	5	5.75	5.8	4.07
1	17	8	7	5	7	7	6	6	7	7	7	5	6	5	5	5	6	6	6	6	6	3	7	5	7	3	5	3	2	1	2	3	5	5	5	5	4	2	3	6.43	6.33	5.63	5.6	3.43
1	17	8	7	7	7	7	7	7	7	7	7	7	6	5	7	6	7	4	4	6	7	6	7	6	6	3	4	3	3	4	4	4	4	3	3	4	4	4	3	7	7	5.63	6.4	3.57
1	14	8	6	6	6	6	6	6	6	6	6	7	6	7	7	7	7	5	7	7	7	7	7	6	7	5	5	5	5	5	5	5	5	5	5	4	5	5	5	6	6.33	6.63	6.8	4.93
1	14	8	7	7	7	7	7	7	7	7	7	7	6	6	7	6	6	6	5	4	6	5	5	7	7	3	4	3	4	5	3	3	4	4	5	3	4	5	4	7	7	5.75	6	3.86
1	15	8	7	7	7	6	7	7	7	7	7	6	6	7	7	6	6	5	7	6	7	5	5	6	6	5	5	5	5	4	4	4	4	4	5	4	3	5	4	6.86	6.67	6.25	5.8	4.36
1	16	8	7	6	7	6	6	6	7	7	7	7	5	5	6	7	5	4	5	6	6	7	6	6	7	5	5	5	5	5	5	5	5	4	4	4	2	4	3	6.43	7	5.38	6.4	4.36
1	14	8	7	6	7	6	6	6	6	7	6	7	6	6	6	5	6	6	6	6	6	5	7	6	6	4	4	4	4	5	5	4	4	4	4	5	4	5	4	6.29	6.67	5.88	6	4.29
1	16	8	7	6	7	6	6	7	7	6	6	7	6	6	6	7	7	7	5	7	5	5	7	7	7	4	4	4	4	4	4	4	5	5	5	5	3	5	5	6.57	6.33	6.38	6.2	4.36
1	14	8	6	6	2	6	6	7	6	5	6	6	7	2	5	7	6	7	6	6	6	6	6	5	6	4	5	4	4	5	4	5	5	4	5	4	5	4	4	5.57	5.67	5.75	5.8	4.43
1	16	8	7	6	7	7	7	7	6	6	7	6	4	5	6	5	7	6	4	5	7	7	7	6	6	3	3	4	3	3	4	4	3	3	3	5	4	5	3	6.71	6.33	5.25	6.6	3.57
1	17	3	7	7	7	7	7	7	7	7	7	7	7	7	7	7	7	7	7	3	7	5	7	6	7	5	5	5	5	5	3	3	4	5	5	5	1	5	3	7	7	6.5	6.4	4.21
1	17	8	7	6	7	6	7	7	7	7	7	7	6	6	7	6	6	6	5	6	7	7	7	7	7	4	4	5	4	5	4	4	5	4	4	5	5	5	5	6.71	7	6	7	4.5
1	14	8	6	7	7	7	7	7	7	7	7	7	7	7	7	6	7	7	7	7	5	7	7	5	7	5	5	5	5	5	5	5	5	5	5	5	5	5	5	6.86	7	6.88	6.2	5
1	17	8	7	7	7	7	7	7	7	7	7	6	7	6	6	6	7	7	7	7	7	5	7	5	7	5	5	5	3	5	5	5	5	4	5	5	5	5	5	7	6.67	6.63	6.2	4.79
1	14	8	7	6	7	6	7	7	7	7	7	7	5	4	7	7	6	6	6	4	6	4	4	7	7	4	2	2	3	5	3	3	3	2	5	4	3	4	5	6.71	7	5.63	5.6	3.43
1	15	8	7	7	7	7	7	7	7	7	7	7	7	7	7	7	7	6	7	7	7	2	5	7	7	5	5	5	5	5	5	4	5	5	5	5	5	5	1	7	7	6.88	5.6	4.64
1	16	8	7	7	7	6	7	7	7	7	7	7	7	7	7	7	7	7	7	7	7	7	7	6	6	5	5	5	5	5	5	5	5	5	5	5	5	5	5	6.86	7	7	6.6	5
1	14	8	7	7	7	7	7	7	6	7	7	7	4	7	4	6	7	4	5	5	6	5	5	6	6	3	3	4	4	4	3	3	4	3	5	4	3	5	3	6.86	7	5.25	5.6	3.64
1	14	8	7	7	7	7	7	7	7	7	7	5	4	6	7	6	7	5	7	5	5	2	5	6	6	4	3	3	3	4	4	3	4	2	5	4	3	5	3	7	6.33	5.88	4.8	3.57
1	15	8	6	5	7	6	7	7	5	6	5	7	5	6	3	4	5	5	6	4	2	6	6	2	6	4	3	4	3	4	3	4	2	2	4	3	4	5	4	6.14	6	4.75	4.4	3.5
1	14	3	7	7	7	7	7	7	7	7	7	7	7	7	7	6	7	7	7	7	7	7	7	7	7	5	5	5	5	5	5	5	5	5	5	5	5	5	5	7	7	6.88	7	5
1	15	8	6	6	7	5	7	7	7	7	7	6	5	5	6	5	6	5	6	5	5	4	6	2	6	4	4	5	3	4	4	4	4	4	4	4	4	4	4	6.43	6.67	5.38	4.6	4
1	15	3	7	7	7	7	7	7	1	7	7	7	7	7	7	7	7	7	7	1	1	1	1	7	7	5	5	5	5	5	5	5	5	1	5	5	1	1	1	6.14	7	6.25	3.4	3.86
1	15	8	7	6	7	6	7	6	6	5	7	6	5	6	6	6	5	6	7	7	5	5	7	2	7	5	5	5	5	5	5	4	4	4	5	4	3	5	5	6.43	6	6	5.2	4.57
1	14	8	6	6	6	6	6	6	5	5	5	6	5	2	5	5	5	5	6	6	6	2	5	4	6	4	4	4	4	4	4	4	4	4	3	4	4	4	4	5.86	5.33	4.88	4.6	3.93
2	17	4	7	7	7	7	7	7	7	7	4	7	5	4	7	6	7	7	7	7	4	7	7	5	7	5	5	5	3	4	5	4	5	4	5	5	5	5	1	7	6	6.25	6	4.36
1	16	8	7	7	7	7	7	7	7	7	7	7	7	7	7	6	7	7	6	6	6	5	6	5	7	5	5	5	4	4	4	5	5	4	5	5	4	5	5	7	7	6.63	5.8	4.64
1	16	8	7	7	7	6	7	7	7	7	7	7	7	7	7	6	7	7	6	6	6	5	6	5	7	4	5	5	4	4	4	4	5	4	5	5	4	5	5	6.86	7	6.63	5.8	4.5
2	17	2	7	7	7	7	7	7	7	7	6	7	6	7	7	7	7	6	6	7	7	7	7	5	7	4	4	4	5	4	4	4	4	4	4	4	5	5	4	7	6.67	6.63	6.6	4.21
2	17	2	7	6	6	6	7	6	6	5	5	6	6	6	7	6	6	6	6	4	6	7	6	7	7	5	5	5	3	4	3	4	4	4	5	3	5	4	4	6.29	5.33	5.88	6.6	4.14
2	14	2	7	7	7	7	7	7	7	7	7	7	7	7	7	7	7	7	7	7	7	7	7	7	7	5	5	5	5	5	5	5	5	5	5	5	5	5	5	7	7	7	7	5
2	18	2	6	6	6	6	6	6	6	6	2	6	6	6	6	6	6	6	6	2	6	6	6	6	6	4	3	4	4	2	3	3	3	4	4	4	4	4	4	6	4.67	5.5	6	3.57
2	16	2	7	7	5	7	7	7	7	7	6	7	7	7	7	6	6	6	7	7	6	7	7	7	7	5	5	5	5	5	5	5	5	5	5	5	5	5	5	6.71	6.67	6.63	6.8	5
1	14	8	7	7	7	7	7	7	7	7	7	7	7	7	7	7	7	7	7	7	7	7	7	7	7	5	5	5	5	5	5	3	5	4	5	5	5	5	5	7	7	7	7	4.79
2	17	2	7	7	7	7	7	7	7	7	7	7	7	7	7	7	7	7	7	7	7	7	7	7	7	5	5	5	5	5	5	5	5	5	5	5	5	5	5	7	7	7	7	5
2	37	3	7	7	7	6	7	7	7	7	7	6	7	7	7	7	7	7	7	7	6	5	5	5	7	5	5	5	5	5	4	5	5	5	5	5	5	5	5	6.86	6.67	7	5.6	4.93
2	15	3	7	6	7	6	7	7	5	7	7	7	6	5	6	6	7	7	6	5	6	5	7	7	7	4	4	4	4	3	4	3	3	4	5	4	1	4	2	6.43	7	6	6.4	3.5
2	15	3	7	7	7	7	7	7	7	7	6	5	7	6	5	5	7	7	4	7	7	6	7	5	4	4	4	3	3	5	4	5	5	4	5	5	5	5	3	7	6	6	5.8	4.29
2	16	3	7	6	7	7	6	7	5	5	5	6	6	7	7	4	6	5	5	4	6	5	7	6	7	3	4	4	2	5	4	4	4	3	5	3	3	5	4	6.43	5.33	5.5	6.2	3.79
1	32	8	7	6	7	7	7	7	7	6	6	7	7	7	7	7	7	7	7	7	7	7	7	7	5	5	5	5	5	5	5	5	5	5	5	5	5	5	5	6.86	6.33	7	6.6	5
2	41	11	7	7	7	7	7	7	7	5	7	5	1	7	7	7	7	6	3	7	7	1	3	2	6	2	4	4	4	3	3	4	1	3	5	5	3	5	3	7	5.67	5.63	3.8	3.5
2	16	3	6	7	4	6	5	7	2	7	4	4	6	6	6	6	6	6	6	6	4	6	6	4	5	4	5	4	5	3	3	4	5	5	5	3	4	4	5	5.29	5	6	5	4.21
1	14	11	7	6	7	6	7	7	7	7	7	7	5	7	4	5	6	5	6	7	7	5	7	7	7	3	4	4	2	5	5	5	5	5	5	5	4	4	3	6.71	7	5.63	6.6	4.21
1	13	11	6	7	2	6	7	7	4	6	6	7	6	6	7	7	7	5	7	6	6	7	6	7	7	5	4	4	3	4	5	5	3	4	4	3	3	4	4	5.57	6.33	6.38	6.6	3.93
1	14	11	6	5	7	5	5	6	7	6	6	5	4	4	5	3	5	3	4	5	5	4	6	5	6	2	3	2	2	1	2	3	3	3	3	4	3	4	3	5.86	5.67	4.13	5.2	2.71
1	16	8	7	7	7	6	6	7	7	7	7	7	6	6	7	7	7	6	6	6	6	7	7	6	7	5	4	4	4	5	4	4	5	4	5	5	4	4	5	6.71	7	6.38	6.6	4.43
1	15	1	7	6	6	6	6	7	7	2	7	7	7	2	2	6	6	1	6	4	6	6	7	7	7	4	1	1	2	2	4	4	5	2	2	4	2	4	2	6.43	5.33	4.25	6.6	2.79
1	30	1	6	5	6	6	6	7	6	6	3	6	6	3	6	7	7	7	5	6	6	4	4	4	1	3	5	4	4	3	4	4	5	3	4	4	4	4	3	6	5	5.88	3.8	3.86
2	15	3	6	6	6	6	6	6	6	4	4	5	6	6	6	5	6	6	6	6	6	5	6	6	6	4	4	4	4	4	4	4	4	4	4	4	4	4	4	6	4.33	5.88	5.8	4
1	14	11	7	5	7	6	6	7	7	5	7	6	6	6	7	7	6	6	6	5	6	6	7	7	7	4	4	4	4	5	4	4	2	4	4	5	5	5	5	6.43	6	6.13	6.6	4.21
2	15	3	7	7	7	6	7	7	4	7	6	7	6	6	5	5	6	6	7	6	3	4	7	4	4	5	4	4	4	5	4	4	5	4	5	4	4	5	4	6.43	6.67	5.88	4.4	4.36
1	14	1	7	7	7	7	5	6	7	7	7	7	7	7	7	7	7	7	7	7	5	7	7	7	7	5	5	5	5	5	5	5	5	5	5	5	3	5	5	6.57	7	7	6.6	4.86
1	12	11	7	7	7	7	7	7	7	7	6	7	7	6	7	7	7	6	7	7	7	7	7	7	7	5	5	5	5	4	4	4	5	4	4	4	4	5	4	7	6.67	6.75	7	4.43
1	14	11	7	7	7	6	7	7	6	7	7	7	6	6	6	6	6	6	7	6	7	7	7	6	6	5	5	4	4	4	4	4	5	5	5	4	4	4	5	6.71	7	6.13	6.6	4.43
2	14	1	7	7	7	7	7	7	7	7	7	7	7	7	7	7	7	7	7	7	7	7	7	7	7	5	5	5	5	5	5	5	5	5	5	5	5	5	5	7	7	7	7	5
2	16	1	7	7	7	7	7	7	7	7	7	7	7	7	7	7	7	7	7	7	7	7	7	7	7	5	5	5	5	5	5	5	5	5	5	5	5	5	5	7	7	7	7	5
2	16	3	7	7	7	7	7	7	6	7	7	7	7	6	7	7	7	7	6	7	7	7	7	7	7	5	5	5	5	5	5	5	4	5	5	5	5	5	5	6.86	7	6.75	7	4.93
2	17	1	7	7	7	7	7	7	7	7	7	7	7	7	7	7	7	7	7	7	7	7	7	7	7	5	5	5	5	5	5	5	5	5	5	5	5	5	5	7	7	7	7	5
1	15	1	6	7	7	6	7	7	7	7	7	7	6	5	6	7	6	6	6	6	4	4	7	4	7	3	3	3	3	4	3	3	3	3	5	2	2	3	3	6.71	7	6	5.2	3.07
2	15	1	7	6	7	6	6	7	7	5	4	6	7	7	6	2	4	6	6	5	7	5	6	2	6	4	4	4	2	4	4	4	4	2	4	4	3	4	5	6.57	5	5.38	5.2	3.71
2	15	1	7	7	7	7	7	6	7	7	7	7	5	5	6	4	5	5	6	6	2	2	2	5	7	3	4	4	2	4	4	4	2	3	4	4	3	4	2	6.86	7	5.25	3.6	3.36
1	19	1	7	7	7	6	6	7	7	7	7	7	7	7	7	6	7	7	7	6	7	7	7	7	7	5	5	5	3	5	3	4	5	3	5	4	4	5	5	6.71	7	6.75	7	4.36
1	23	1	5	6	6	5	7	4	6	5	5	5	5	7	6	7	5	7	6	5	4	4	6	4	6	4	4	3	4	4	4	4	4	4	4	5	5	4	5	5.57	5	6	4.8	4.14
2	23	1	7	7	7	7	7	7	7	7	7	7	7	7	7	7	7	7	7	7	7	7	7	7	7	5	5	5	4	3	4	5	5	5	5	5	5	5	5	7	7	7	7	4.71
2	40	8	6	6	7	7	6	7	7	6	5	7	7	7	7	7	6	6	6	6	6	5	6	5	6	5	5	5	5	4	5	5	5	5	5	5	5	5	5	6.57	6	6.5	5.6	4.93
2	19	1	7	7	7	7	7	7	6	6	5	6	7	6	6	6	6	6	6	6	7	6	5	6	7	4	4	4	4	4	4	4	4	4	4	4	4	4	4	6.86	5.67	6.13	6.2	4
1	16	1	7	7	7	7	7	7	7	7	7	7	6	7	6	7	6	7	7	7	6	6	6	2	7	5	5	5	5	4	4	4	4	4	5	4	3	3	3	7	7	6.63	5.4	4.14
1	13	1	6	6	5	6	5	7	7	5	2	4	5	7	5	7	5	5	4	1	4	5	2	7	5	4	3	5	4	4	4	4	4	4	4	3	4	4	5	6	3.67	4.88	4.6	4
1	14	11	7	7	7	6	7	7	7	7	7	7	6	6	6	7	6	6	7	7	6	6	7	7	7	5	4	5	4	4	4	4	4	4	5	4	4	5	4	6.86	7	6.38	6.6	4.29
1	18	1	7	7	7	7	7	7	6	6	7	7	7	7	7	7	7	7	7	7	7	7	6	6	5	5	5	5	3	5	4	4	4	5	5	5	4	5	5	6.86	6.67	7	6.2	4.57
2	36	1	6	6	6	6	6	6	6	6	6	6	6	6	6	6	6	6	6	6	6	6	6	6	6	4	4	4	4	4	4	4	4	4	4	4	4	4	4	6	6	6	6	4
2	46	1	7	7	7	7	7	7	7	7	7	7	7	7	7	7	7	7	7	7	7	7	7	7	7	5	5	5	5	5	5	5	5	5	5	5	5	5	5	7	7	7	7	5
2	23	1	7	6	7	7	7	7	7	7	7	6	6	5	5	5	5	4	2	4	4	2	2	2	7	2	1	1	3	5	3	3	3	3	3	3	3	3	1	6.86	6.67	4.5	3.4	2.64
2	15	1	7	7	7	7	7	7	7	7	7	7	7	7	7	7	7	7	7	7	7	7	7	7	7	5	5	5	5	5	5	5	5	5	5	5	5	5	5	7	7	7	7	5
1	23	1	7	7	7	7	7	7	7	6	6	7	7	7	7	7	7	7	7	7	7	7	7	7	7	5	5	5	5	4	5	5	5	4	5	5	5	5	5	7	6.33	7	7	4.86
1	15	1	6	7	7	7	7	7	5	6	5	7	6	6	6	6	6	7	7	5	6	6	7	7	7	4	4	5	4	4	5	5	4	4	5	4	5	4	4	6.57	6	6.13	6.6	4.36
1	13	8	7	6	7	4	7	7	4	7	7	7	4	5	5	5	6	6	4	4	5	2	4	4	6	4	4	3	3	4	4	4	4	4	5	3	4	3	4	6	7	4.88	4.2	3.79
1	16	1	7	5	7	6	7	7	5	5	7	7	6	6	5	6	5	6	5	6	6	5	7	4	6	4	5	4	4	4	4	5	3	3	4	4	3	4	4	6.29	6.33	5.63	5.6	3.93
1	14	11	6	7	7	7	7	7	1	7	7	6	5	5	6	6	6	5	6	4	6	6	6	7	7	4	5	4	3	4	2	4	4	4	5	5	3	4	4	6	6.67	5.38	6.4	3.93
2	16	3	7	7	7	7	7	7	7	7	7	7	7	7	7	7	7	7	7	7	7	7	7	6	7	5	5	5	3	5	5	5	5	4	5	5	4	4	5	7	7	7	6.8	4.64
1	20	1	7	7	6	7	7	7	7	7	7	6	6	6	6	6	6	6	6	6	6	5	6	7	7	5	5	4	3	4	3	4	4	4	4	4	4	4	4	6.86	6.67	6	6.2	4
1	13	1	7	7	7	7	7	7	5	6	7	7	6	6	7	6	7	6	6	7	6	7	7	6	7	4	5	5	4	4	5	5	5	5	5	5	4	5	5	6.71	6.67	6.38	6.6	4.71
1	17	1	7	7	7	6	7	7	7	7	7	7	7	7	7	5	7	7	7	7	7	7	7	7	7	5	4	5	2	5	5	5	5	3	5	5	4	5	5	6.86	7	6.75	7	4.5
2	15	1	6	6	6	7	7	7	7	6	6	7	6	7	7	6	7	6	6	6	6	6	7	6	6	4	5	5	4	4	4	4	5	4	5	5	4	4	4	6.57	6.33	6.38	6.2	4.36
1	16	1	6	6	6	6	6	6	6	6	6	6	6	6	6	6	6	6	6	6	6	6	6	6	6	4	4	4	4	4	4	4	4	4	4	4	4	4	4	6	6	6	6	4
2	18	1	7	6	6	6	6	6	6	6	6	6	6	6	6	5	5	6	4	4	6	4	6	6	5	3	4	4	2	3	4	3	5	4	5	4	2	3	4	6.14	6	5.25	5.4	3.57
1	14	1	7	7	7	6	7	7	7	7	7	4	6	7	6	7	6	6	4	5	7	6	7	6	7	4	4	3	3	5	4	3	4	5	4	3	3	5	4	6.86	6	5.88	6.6	3.86
2	14	8	7	7	7	7	7	7	7	7	7	7	7	7	7	7	7	7	7	7	7	7	7	7	7	5	5	5	5	5	5	5	5	5	5	5	5	5	5	7	7	7	7	5
2	19	1	6	6	7	6	7	7	6	6	6	6	6	6	6	5	7	7	6	6	6	4	6	5	6	4	5	4	4	4	4	5	5	4	5	4	4	4	5	6.43	6	6.13	5.4	4.36
2	15	1	7	7	7	7	7	7	7	7	7	7	7	7	7	7	7	7	7	7	7	7	7	4	7	5	5	5	5	5	5	5	5	5	5	5	5	5	5	7	7	7	6.4	5
2	13	1	5	6	7	5	7	7	5	7	6	7	6	5	4	4	7	6	5	5	6	7	7	7	6	3	4	3	3	5	5	4	4	4	5	5	3	5	3	6	6.67	5.25	6.6	4
1	16	1	7	7	7	7	6	7	7	5	5	7	7	7	7	7	7	5	7	7	7	7	4	5	5	5	5	5	4	5	5	5	5	5	5	5	5	5	5	6.86	5.67	6.75	5.6	4.93
1	14	11	7	7	7	7	7	7	7	6	7	7	7	6	5	7	7	7	7	7	7	7	7	7	7	5	5	5	5	5	5	5	5	5	5	5	5	5	5	7	6.67	6.63	7	5
1	12	11	6	6	7	7	6	7	6	5	6	6	5	6	6	6	5	6	6	6	5	5	6	7	7	4	4	4	4	4	4	4	4	4	4	4	5	4	4	6.43	5.67	5.75	6	4.07
2	14	2	7	6	6	6	6	7	7	6	6	6	6	4	6	5	6	5	3	6	5	7	6	6	6	2	3	2	4	3	3	3	4	4	3	4	3	4	3	6.43	6	5.13	6	3.21
1	19	1	6	6	6	6	6	7	6	6	7	6	5	5	5	4	6	5	4	4	5	5	6	6	7	3	3	4	3	4	4	4	3	2	4	4	3	4	3	6.14	6.33	4.75	5.8	3.43
1	17	1	6	6	6	6	6	6	6	6	6	6	6	5	6	6	5	6	6	6	4	6	6	3	6	4	4	4	3	4	4	4	4	3	4	4	4	4	3	6	6	5.75	5	3.79
2	10	1	7	7	7	7	7	7	7	7	6	6	7	7	7	7	7	7	7	7	7	7	7	7	7	5	5	5	5	5	5	5	5	5	5	5	5	5	5	7	6.33	7	7	5
2	12	1	7	7	1	5	7	7	1	2	7	7	7	7	4	6	7	6	7	7	4	5	7	5	7	4	5	3	5	5	3	3	5	5	5	4	5	5	5	5	5.33	6.38	5.6	4.43
2	13	1	7	5	6	5	6	7	6	5	7	6	5	5	4	5	6	6	5	7	5	5	7	5	7	4	3	3	4	3	3	3	4	2	4	3	3	4	4	6	6	5.38	5.8	3.36
2	16	3	7	7	7	7	7	7	6	6	5	6	7	7	6	7	7	6	5	4	7	5	7	7	5	5	5	5	5	5	5	5	5	5	5	5	5	5	5	6.86	5.67	6.13	6.2	5
2	14	1	7	6	6	4	4	7	7	5	6	7	7	7	7	5	5	6	5	7	4	5	3	6	7	4	3	4	5	4	5	2	3	5	5	5	5	5	4	5.86	6	6.13	5	4.21
1	20	1	7	5	7	2	6	6	6	2	6	5	5	6	5	6	6	7	7	6	5	5	6	5	7	5	5	4	4	4	4	4	5	4	4	3	4	5	5	5.57	4.33	6	5.6	4.29
1	17	2	7	7	6	5	7	7	7	7	6	7	7	7	7	7	7	7	7	6	7	5	7	5	7	4	5	5	5	5	5	5	5	5	5	5	5	5	5	6.57	6.67	6.88	6.2	4.93
1	15	2	7	6	6	4	6	6	4	6	4	7	5	6	5	6	4	5	5	5	6	4	5	6	7	3	3	3	4	3	3	3	3	3	3	4	3	4	4	5.57	5.67	5.13	5.6	3.29
1	15	2	6	6	6	7	7	7	5	6	6	7	7	7	7	6	6	7	7	5	6	7	6	7	7	3	3	3	3	4	3	3	5	3	5	5	4	4	5	6.29	6.33	6.5	6.6	3.79
1	17	2	7	6	7	6	7	7	7	7	6	7	7	7	5	6	5	4	6	6	7	5	6	6	7	4	5	4	4	4	3	4	4	4	4	3	4	4	4	6.71	6.67	5.75	6.2	3.93
1	16	2	7	7	6	7	7	7	7	7	5	7	7	6	7	7	7	7	7	7	7	3	6	7	5	5	5	5	3	4	3	5	5	3	5	4	3	5	5	6.86	6.33	6.88	5.6	4.29
1	15	2	7	7	7	7	7	7	7	6	6	6	6	6	6	7	7	7	7	6	6	6	7	7	7	5	5	5	4	5	5	5	5	5	5	5	5	5	5	7	6	6.5	6.6	4.93
1	15	2	3	6	6	6	5	7	6	5	5	6	6	6	6	1	4	4	6	2	4	5	5	6	6	4	4	4	2	2	3	4	3	2	3	3	4	4	4	5.57	5.33	4.38	5.2	3.29
1	17	2	6	5	6	7	7	7	6	7	5	7	7	6	6	7	7	6	7	5	6	6	7	6	5	5	5	5	5	5	4	5	4	4	5	5	2	5	5	6.29	6.33	6.38	6	4.57
1	15	2	7	7	7	7	7	7	1	7	7	7	7	7	7	7	7	7	7	7	7	4	4	7	7	5	5	4	5	5	5	5	5	5	5	5	5	5	5	6.14	7	7	5.8	4.93
1	17	2	6	6	6	6	6	6	2	6	4	6	6	6	6	6	6	6	6	6	5	5	6	6	6	4	4	4	4	4	4	4	4	4	4	4	4	4	4	5.43	5.33	6	5.6	4
1	17	2	6	5	7	5	6	7	5	7	5	7	5	5	6	5	5	5	6	4	6	6	6	6	6	4	4	3	3	4	4	4	4	3	4	4	3	4	4	5.86	6.33	5.13	6	3.71
1	16	2	7	7	7	6	7	7	7	6	6	7	7	6	7	6	6	6	6	6	6	5	6	6	7	5	4	4	5	5	4	4	4	4	4	4	4	4	4	6.86	6.33	6.25	6	4.21
2	15	2	7	7	7	7	7	7	7	6	7	7	7	7	7	7	7	7	7	7	7	7	7	7	7	5	5	5	3	5	5	5	5	5	5	5	5	5	5	7	6.67	7	7	4.86
2	44	5	7	6	7	7	7	7	7	7	5	6	6	6	6	7	6	5	5	6	4	3	5	5	5	4	4	4	5	4	4	4	3	4	5	4	4	5	3	6.86	6	5.88	4.4	4.07
2	12	5	7	7	7	7	7	6	7	7	5	4	7	7	7	7	7	7	7	7	7	7	7	7	7	5	4	5	3	5	5	5	5	5	5	5	3	5	4	6.86	5.33	7	7	4.57
2	15	5	7	6	7	7	7	7	6	6	7	7	6	7	6	7	7	7	6	6	6	5	6	6	6	4	5	4	4	3	5	5	5	5	5	5	4	5	4	6.71	6.67	6.5	5.8	4.5
2	38	5	7	7	7	7	7	7	7	6	7	7	7	7	7	7	7	7	7	7	7	7	7	7	7	5	5	5	5	5	5	5	5	5	5	5	5	5	5	7	6.67	7	7	5
2	50	5	7	6	7	7	7	7	7	5	4	6	6	7	7	7	6	7	6	6	6	6	6	6	6	3	4	4	5	5	3	4	4	4	4	4	4	5	5	6.86	5	6.5	6	4.14
2	54	5	7	7	7	7	6	7	7	7	7	7	7	7	7	7	6	7	7	7	7	7	7	7	7	5	5	5	5	4	5	5	5	5	5	5	5	5	5	6.86	7	6.88	7	4.93
2	40	5	6	6	6	6	6	6	6	6	6	6	6	7	6	6	6	6	6	6	6	6	6	6	6	4	4	4	4	4	4	4	4	4	4	4	4	4	4	6	6	6.13	6	4
2	47	5	7	7	7	7	7	7	7	6	6	7	7	7	7	7	7	7	7	7	7	6	7	7	7	5	5	5	5	5	5	5	5	5	5	5	5	5	5	7	6.33	7	6.8	5
2	63	5	7	7	7	7	5	7	7	7	5	5	5	7	5	5	3	7	7	5	6	3	7	4	7	5	5	5	5	4	5	5	4	4	5	5	5	5	5	6.71	5.67	5.5	5.4	4.79
1	18	5	7	7	7	7	7	7	7	5	7	7	6	7	6	7	6	7	5	6	5	6	7	5	7	5	5	5	4	5	5	5	4	4	5	5	4	5	5	7	6.33	6.25	6	4.71
1	14	5	7	7	7	7	7	7	7	7	7	7	7	7	7	7	7	7	7	7	7	7	7	7	7	5	5	5	5	5	5	5	5	5	5	5	5	5	5	7	7	7	7	5
1	59	5	7	7	7	7	7	7	7	7	7	7	7	7	7	7	7	7	7	7	7	7	7	7	7	5	5	5	5	5	5	5	5	5	5	5	5	5	5	7	7	7	7	5
2	42	5	7	7	7	7	7	7	7	7	7	7	7	4	5	4	7	7	5	5	5	3	4	5	4	4	4	4	2	4	4	5	3	2	5	5	3	4	3	7	7	5.5	4.2	3.71
2	42	5	6	6	7	5	5	4	7	6	7	7	4	7	5	7	6	5	6	7	4	7	7	5	7	5	5	5	5	5	5	5	5	5	4	5	5	5	5	5.71	6.67	5.88	6	4.93
1	40	5	6	6	7	7	6	7	7	7	5	6	6	6	5	6	6	4	4	6	6	6	6	6	6	4	4	4	4	4	4	4	4	3	4	4	4	4	3	6.57	6	5.38	6	3.86
2	21	5	7	6	7	7	7	7	6	6	6	6	6	6	6	6	6	7	6	6	6	5	7	6	6	4	4	4	5	5	5	5	5	4	4	4	4	4	4	6.71	6	6.13	6	4.36
2	15	5	6	4	6	5	6	5	7	7	7	6	4	5	5	4	5	5	3	6	3	6	6	6	7	4	3	4	3	4	3	3	3	3	3	3	4	4	4	5.57	6.67	4.63	5.6	3.43
1	19	5	7	7	7	7	7	7	7	7	7	7	7	6	6	6	6	6	6	6	7	4	6	7	7	5	5	5	5	5	5	5	5	5	5	5	5	5	5	7	7	6.13	6.2	5
2	21	5	7	6	7	5	6	7	7	5	6	6	7	5	6	5	6	6	6	6	6	6	7	6	7	4	4	5	4	4	4	4	5	3	4	5	3	4	4	6.43	5.67	5.88	6.4	4.07
2	10	5	6	7	7	6	6	7	6	6	6	7	7	6	6	6	7	7	6	7	6	6	7	7	7	4	5	4	4	3	4	4	4	4	4	4	4	4	4	6.43	6.33	6.5	6.6	4
2	10	5	7	7	7	7	7	7	7	7	7	7	7	7	7	7	7	7	7	7	7	7	7	7	7	5	5	5	5	5	5	5	5	5	5	5	5	5	5	7	7	7	7	5
2	43	5	7	7	7	7	7	7	7	6	6	6	6	6	6	6	6	6	6	6	6	6	6	5	5	4	4	4	4	4	4	4	4	4	4	4	4	4	4	7	6	6	5.6	4
1	22	5	6	5	6	6	5	7	5	5	5	6	6	5	6	5	6	4	5	4	5	4	5	5	6	3	4	4	3	3	3	4	4	4	4	4	3	4	3	5.71	5.33	5.13	5	3.57
1	20	5	7	7	6	6	7	7	5	5	5	6	7	6	5	7	4	7	6	6	5	6	5	4	4	4	4	2	4	4	4	2	3	4	4	5	3	4	3	6.43	5.33	6	4.8	3.57
2	54	5	7	7	7	7	7	7	7	6	7	7	7	7	7	7	7	7	5	6	7	5	7	5	5	4	5	5	5	4	5	5	5	5	5	5	3	4	5	7	6.67	6.63	5.8	4.64
2	49	5	7	7	7	7	7	7	7	7	7	7	7	7	7	7	7	7	7	7	7	6	6	5	6	4	5	5	5	5	5	5	5	5	5	5	5	5	5	7	7	7	6	4.93
1	37	5	6	6	6	6	6	7	7	6	5	6	7	6	6	5	6	7	6	6	5	5	6	5	6	4	4	4	4	4	4	4	4	4	4	4	4	4	4	6.29	5.67	6.13	5.4	4
1	11	5	7	7	7	6	6	7	7	7	7	6	7	7	7	7	7	6	7	6	6	7	7	7	7	5	5	5	5	5	5	5	5	5	5	5	5	4	5	6.71	6.67	6.75	6.8	4.93
2	60	5	7	6	7	1	6	6	6	6	2	3	6	6	6	6	6	2	6	6	6	2	5	2	6	4	4	3	4	4	3	4	3	3	4	4	4	4	4	5.57	3.67	5.5	4.2	3.71
2	51	5	7	6	7	6	6	7	7	6	5	7	7	7	7	7	6	7	7	7	7	6	6	6	6	5	5	5	5	4	5	5	5	5	5	5	5	5	5	6.57	6	6.88	6.2	4.93
2	24	5	7	7	7	6	6	7	7	7	6	6	4	3	5	6	6	6	4	6	5	2	4	4	6	3	3	4	5	4	3	4	3	3	3	2	2	5	3	6.71	6.33	5	4.2	3.36
1	14	5	6	4	5	6	5	6	6	5	6	6	4	4	6	6	7	6	7	7	5	5	7	6	7	5	4	3	4	3	4	5	5	4	4	5	3	4	3	5.43	5.67	5.88	6	4
1	21	8	7	7	7	7	7	7	7	7	6	5	5	7	7	7	7	6	5	6	6	5	5	5	5	3	4	4	4	5	5	4	4	5	5	4	5	5	3	7	6	6.25	5.2	4.29
1	17	5	6	5	5	6	6	7	4	5	5	3	5	6	6	6	6	6	6	6	5	6	6	5	6	4	3	2	4	4	3	4	3	4	4	4	3	4	4	5.57	4.33	5.88	5.6	3.57
2	11	5	7	6	7	7	7	7	7	6	7	6	7	7	7	7	7	7	7	7	6	6	7	5	7	5	5	5	5	5	5	5	5	5	5	5	5	5	5	6.86	6.33	7	6.2	5
2	34	5	6	6	6	5	6	5	6	5	5	5	6	6	5	5	4	6	6	6	6	5	6	4	4	4	4	4	3	4	4	4	4	4	4	4	4	4	4	5.71	5	5.5	5	3.93
1	10	5	6	7	7	7	7	6	6	5	6	6	6	6	6	6	6	6	6	6	5	6	6	5	6	4	4	4	4	4	5	4	5	4	4	4	4	4	4	6.57	5.67	6	5.6	4.14
1	15	5	6	6	5	5	5	6	4	5	5	5	4	4	4	5	5	6	5	4	5	5	6	5	5	3	4	4	4	5	5	3	5	3	3	5	3	4	4	5.29	5	4.63	5.2	3.93
1	14	5	7	6	7	4	7	7	7	6	5	6	6	6	6	5	6	5	6	5	6	6	6	7	7	4	4	3	2	4	3	3	3	3	4	3	4	4	3	6.43	5.67	5.63	6.4	3.36
1	21	5	7	7	7	7	7	7	7	7	7	7	7	7	7	7	7	7	7	7	7	7	7	7	7	5	5	5	5	5	5	5	5	5	5	5	5	5	5	7	7	7	7	5
1	35	5	6	6	6	6	6	6	6	5	5	5	6	6	6	6	6	6	6	6	6	6	6	6	6	4	4	4	4	4	4	4	4	4	4	4	4	4	4	6	5	6	6	4
2	14	5	7	7	7	5	7	7	6	6	5	5	7	7	7	6	7	7	7	7	5	7	7	4	7	5	5	5	4	5	5	5	5	4	5	4	4	5	5	6.57	5.33	6.88	6	4.71
1	43	5	7	6	7	7	7	6	6	5	6	5	6	7	5	6	6	6	7	6	6	5	5	5	5	4	4	4	3	4	4	4	4	4	4	4	4	4	3	6.57	5.33	6.13	5.2	3.86
2	39	2	7	7	7	6	7	7	7	5	7	7	7	5	7	7	6	6	7	7	7	6	6	2	6	5	5	5	5	5	5	4	5	5	5	5	5	5	5	6.86	6.33	6.5	5.4	4.93
2	12	5	7	7	6	7	6	7	7	6	7	7	6	6	6	6	6	7	6	6	6	5	5	5	6	3	4	4	4	4	3	3	4	4	4	3	5	5	5	6.71	6.67	6.13	5.4	3.93
2	12	2	6	5	6	4	7	7	6	5	6	7	6	5	6	6	6	7	7	6	6	6	7	2	7	5	5	4	5	2	3	4	4	3	4	5	4	5	4	5.86	6	6.13	5.6	4.07
2	10	2	7	7	7	7	7	7	7	7	7	7	7	7	7	7	7	7	7	7	7	7	7	7	7	5	5	5	5	5	5	5	5	5	5	1	5	5	5	7	7	7	7	4.71
2	13	2	6	7	7	7	7	7	7	7	7	7	7	7	7	7	7	7	6	6	6	7	7	6	7	4	5	5	4	4	5	4	5	4	5	2	4	5	5	6.86	7	6.75	6.6	4.36
2	13	2	7	7	7	6	7	7	7	7	7	6	7	6	6	6	7	7	6	6	7	7	7	7	7	4	4	5	4	5	5	4	5	4	5	3	4	5	4	6.86	6.67	6.38	7	4.36
2	16	2	7	7	7	7	7	7	7	7	7	7	7	7	7	7	7	7	7	7	7	7	7	7	7	5	5	5	5	5	5	5	5	5	5	5	5	5	5	7	7	7	7	5
1	34	8	7	6	7	7	7	7	6	2	2	6	6	6	6	7	6	7	6	6	7	2	6	6	6	2	4	4	4	2	4	4	4	5	4	5	4	4	4	6.71	3.33	6.25	5.4	3.86
2	13	2	7	6	6	6	7	7	7	7	6	6	7	6	6	6	7	7	6	6	6	6	7	6	7	4	5	4	4	3	4	4	5	4	5	4	4	3	5	6.57	6.33	6.38	6.4	4.14
2	14	2	7	7	6	6	7	7	7	6	6	6	7	7	6	6	6	5	6	6	6	6	6	6	6	4	3	4	5	3	4	4	2	2	4	4	3	3	3	6.71	6	6.13	6	3.43
2	15	2	6	6	6	6	6	7	6	6	6	6	6	6	6	6	6	6	6	6	5	6	6	5	6	4	4	4	4	4	4	4	4	4	4	4	4	4	4	6.14	6	6	5.6	4
2	12	2	7	7	1	7	6	6	1	6	6	7	3	3	3	3	7	3	3	3	3	3	3	2	2	2	2	2	2	2	3	3	1	5	5	5	5	2	1	5	6.33	3.5	2.6	2.86
2	51	5	7	7	7	6	7	7	7	7	7	7	6	7	7	7	6	7	5	6	6	6	7	6	7	3	5	4	5	5	5	4	5	5	5	5	4	5	5	6.86	7	6.38	6.4	4.64
2	14	2	6	6	6	6	6	6	6	6	6	6	6	2	2	3	6	6	6	6	6	6	6	6	6	4	4	4	2	2	4	4	4	2	4	4	4	4	4	6	6	4.63	6	3.57
2	14	2	7	7	1	6	6	7	6	5	6	6	7	6	6	4	6	6	6	7	6	6	6	4	6	4	4	4	2	3	4	4	4	4	4	4	4	4	4	5.71	5.67	6	5.6	3.79
2	12	2	6	6	7	5	6	6	7	7	5	5	7	6	7	6	5	4	4	5	5	5	7	6	7	4	4	5	4	4	4	4	4	5	5	4	4	5	5	6.14	5.67	5.5	6	4.36
2	15	5	6	5	3	2	6	6	2	5	4	7	4	3	4	7	6	5	4	5	6	7	7	7	7	2	3	3	4	4	2	5	3	2	3	4	2	1	3	4.29	5.33	4.75	6.8	2.93
2	10	5	7	7	7	7	7	7	7	7	6	7	7	6	7	6	7	7	7	7	7	6	7	7	7	5	5	5	5	5	5	5	5	5	5	5	5	5	5	7	6.67	6.75	6.8	5
1	13	5	6	5	4	5	7	7	5	7	4	6	7	4	7	7	7	7	7	6	7	6	7	5	6	5	5	2	3	3	3	4	5	3	5	3	4	4	4	5.57	5.67	6.5	6.2	3.79
2	13	5	7	6	7	6	6	7	7	7	6	7	6	6	6	5	7	6	6	6	5	6	7	7	7	4	5	5	4	5	4	4	4	2	5	4	4	4	5	6.57	6.67	6	6.4	4.21
1	12	5	7	6	7	4	6	7	5	7	4	6	2	1	6	1	7	2	2	1	7	6	7	6	7	1	3	5	2	2	3	1	1	2	2	4	1	3	2	6	5.67	2.75	6.6	2.29
1	9	5	7	7	7	7	7	7	7	6	7	7	7	7	7	7	7	6	7	7	6	6	7	7	7	5	5	5	5	5	5	5	5	5	5	5	5	5	5	7	6.67	6.88	6.6	5
1	17	5	7	7	7	7	7	7	7	7	7	6	6	7	6	6	7	7	7	7	6	5	5	4	7	5	5	5	3	5	4	4	4	4	4	4	4	4	4	7	6.67	6.63	5.4	4.21
2	14	2	5	5	5	5	5	6	5	5	4	5	4	4	2	6	4	4	4	5	4	5	4	5	5	3	3	3	4	2	4	3	3	3	3	4	3	4	3	5.14	4.67	4.13	4.6	3.21
1	47	10	5	6	6	3	2	6	6	6	6	6	6	6	6	6	7	7	5	6	3	2	2	6	6	4	4	4	4	4	4	4	4	4	4	4	4	4	4	4.86	6	6.13	3.8	4
1	22	5	7	6	7	6	6	7	5	6	6	4	6	6	6	6	6	6	5	5	6	4	5	6	7	3	4	4	4	4	4	4	4	4	4	4	3	4	4	6.29	5.33	5.75	5.6	3.86
2	42	5	6	6	7	7	6	7	7	7	7	7	7	6	6	5	7	6	6	5	5	5	6	6	5	4	4	5	4	4	4	5	4	4	5	5	4	4	4	6.57	7	6	5.4	4.29
1	17	5	6	7	7	7	7	7	6	7	4	7	4	7	7	6	7	6	5	7	6	1	6	6	7	3	3	4	3	3	3	3	4	3	4	4	4	3	3	6.71	6	6.13	5.2	3.36
1	10	5	6	7	7	6	7	7	6	6	7	6	6	6	6	6	6	7	6	7	7	7	7	6	7	5	5	5	5	5	5	4	5	4	5	3	4	4	4	6.57	6.33	6.25	6.8	4.5
2	13	5	6	7	7	4	7	7	6	6	5	7	7	6	5	6	7	7	6	6	1	2	6	5	4	5	5	4	4	4	3	5	5	5	5	5	5	4	4	6.29	6	6.25	3.6	4.5
2	51	5	7	6	6	6	6	7	7	5	5	7	7	7	5	6	6	7	5	6	6	6	6	6	7	3	4	4	4	3	5	4	4	4	4	4	4	2	3	6.43	5.67	6.13	6.2	3.71
2	12	5	5	6	5	5	7	6	6	5	5	7	6	7	6	5	6	7	5	7	5	7	5	7	7	4	4	4	4	5	5	5	4	4	5	4	4	5	3	5.71	5.67	6.13	6.2	4.29
2	15	2	7	7	7	6	7	7	6	6	6	7	6	7	7	5	7	6	6	4	6	7	7	4	3	4	4	5	4	5	4	4	4	5	4	5	4	4	4	6.71	6.33	6	5.4	4.29
1	15	5	6	6	7	4	6	7	7	5	7	7	7	7	6	6	5	6	7	6	5	3	7	5	7	5	5	4	4	5	5	4	5	4	5	5	5	5	5	6.14	6.33	6.25	5.4	4.71
1	50	5	7	7	7	6	6	7	7	5	5	6	6	6	6	7	6	7	6	6	6	5	6	5	6	4	4	4	4	4	4	4	4	4	4	4	4	4	4	6.71	5.33	6.25	5.6	4
2	46	5	6	6	6	6	6	6	7	6	4	5	6	7	5	6	5	6	7	6	7	6	4	5	7	5	5	5	4	4	5	4	5	4	4	4	4	5	4	6.14	5	6	5.8	4.43
2	12	2	6	6	6	6	6	6	5	4	6	6	6	5	5	6	6	5	5	5	5	5	6	5	6	4	4	3	4	2	3	4	4	4	4	4	3	4	4	5.86	5.33	5.38	5.4	3.64
2	11	5	7	6	6	6	6	7	4	6	6	7	6	2	6	2	7	7	7	6	2	7	7	6	2	4	5	4	2	4	5	4	5	4	5	4	5	4	4	6	6.33	5.38	4.8	4.21
1	31	5	7	7	7	7	7	7	7	7	7	7	7	7	7	7	7	7	7	7	7	7	7	7	7	5	5	5	5	5	5	5	5	5	5	5	5	5	5	7	7	7	7	5
2	12	5	7	7	7	7	7	7	7	7	7	7	7	6	5	5	5	6	6	6	6	5	5	6	7	5	5	5	4	4	4	4	4	2	4	4	4	3	4	7	7	5.75	5.8	4
1	31	5	7	7	7	7	7	7	7	7	7	7	7	7	7	7	7	7	7	7	7	7	7	7	7	5	5	5	5	5	5	5	5	5	5	5	5	5	5	7	7	7	7	5
2	9	5	7	7	6	6	7	7	6	6	6	6	6	6	6	6	6	6	6	6	6	5	6	5	6	4	4	4	4	4	4	4	4	4	4	4	5	4	4	6.57	6	6	5.6	4.07
1	17	5	6	5	4	6	7	6	6	4	4	6	4	4	5	7	5	5	5	6	6	4	6	6	7	2	3	3	3	3	3	4	4	3	3	3	4	5	5	5.71	4.67	5.13	5.8	3.43
2	30	5	7	7	7	7	7	7	6	7	7	7	5	7	7	7	7	5	4	6	6	4	6	7	7	3	4	4	5	5	5	5	4	4	5	5	5	5	4	6.86	7	6	6	4.5
2	13	5	5	6	5	5	5	6	6	6	5	5	5	6	5	3	5	5	5	5	3	5	6	5	6	4	4	4	4	4	2	4	2	4	4	4	4	3	2	5.43	5.33	4.88	5	3.5
2	15	8	7	7	7	5	7	7	4	5	4	6	4	7	6	7	6	5	7	6	5	2	1	2	4	5	5	4	3	4	4	4	4	4	4	4	4	3	3	6.29	5	6	2.8	3.93
1	12	5	5	5	6	5	6	6	7	5	6	6	5	6	6	4	5	6	6	4	5	5	6	4	6	4	4	4	3	4	4	4	4	3	4	4	4	4	4	5.71	5.67	5.25	5.2	3.86
2	12	2	7	6	6	5	6	7	6	5	5	6	5	5	5	6	6	5	5	5	6	6	5	6	6	4	3	4	3	3	4	3	4	4	5	4	4	3	3	6.14	5.33	5.25	5.8	3.64
2	17	5	6	6	6	6	7	7	6	7	5	4	3	5	2	6	6	5	2	6	5	2	4	7	7	2	4	5	4	4	4	4	4	4	4	4	3	5	1	6.29	5.33	4.38	5	3.71
2	13	5	7	7	7	4	6	7	7	7	7	7	7	7	7	7	6	7	6	6	6	7	7	7	7	3	4	5	5	5	4	5	5	5	4	4	5	5	5	6.43	7	6.63	6.8	4.57
2	13	5	7	7	7	4	6	7	7	7	7	7	7	7	7	7	6	7	6	6	6	7	7	7	7	3	5	5	5	5	4	5	5	5	4	5	5	5	5	6.43	7	6.63	6.8	4.71
1	11	5	6	6	6	6	6	6	6	6	5	5	7	7	7	7	7	6	7	7	6	6	6	6	6	4	4	4	4	4	5	5	5	5	5	5	5	5	5	6	5.33	6.88	6	4.64
1	15	5	7	6	7	5	6	7	2	6	5	6	1	1	2	6	5	6	2	4	5	6	7	5	7	2	3	5	4	2	2	3	3	2	3	4	3	1	4	5.71	5.67	3.38	6	2.93
2	9	5	6	6	6	6	7	7	6	5	6	7	6	6	6	6	7	7	7	7	7	5	6	6	7	5	5	5	5	4	4	5	5	4	5	5	5	3	4	6.29	6	6.5	6.2	4.57
1	16	5	6	7	7	7	7	7	5	7	5	4	6	6	6	7	7	5	6	5	6	4	6	6	4	4	5	5	5	5	5	5	3	2	5	3	3	5	4	6.57	5.33	6	5.2	4.21
1	18	5	7	7	7	5	5	7	6	7	6	5	4	4	4	5	5	3	3	5	5	4	5	4	7	1	4	4	3	4	2	5	3	3	3	4	1	3	1	6.29	6	4.13	5	2.93
2	11	5	7	7	7	7	7	7	7	7	7	7	7	7	7	7	7	7	7	7	7	7	7	7	7	5	5	5	5	5	5	5	5	5	5	5	5	5	5	7	7	7	7	5
1	11	5	7	7	7	7	7	7	7	7	7	7	7	7	7	7	7	7	7	7	7	7	7	7	7	5	5	5	5	5	5	5	5	5	5	5	5	5	5	7	7	7	7	5
1	14	5	6	6	7	4	7	7	7	7	7	7	6	6	6	6	7	7	6	6	6	4	6	5	7	5	4	4	4	4	4	4	4	4	5	4	4	5	4	6.29	7	6.25	5.6	4.21
2	17	5	7	6	7	7	6	7	6	6	7	6	6	7	7	6	7	6	6	7	7	6	6	6	6	4	5	5	5	5	5	5	5	5	5	5	5	5	5	6.57	6.33	6.5	6.2	4.93
1	12	5	7	7	7	7	7	7	7	7	7	5	7	7	7	7	7	7	7	7	7	7	7	5	6	5	5	5	5	5	5	5	5	5	5	5	5	5	5	7	6.33	7	6.4	5
2	13	2	6	6	6	6	6	6	6	6	6	6	6	6	6	6	6	6	6	6	6	6	6	6	6	4	4	4	4	4	4	4	4	4	4	4	4	4	4	6	6	6	6	4
2	14	5	6	6	6	6	6	6	6	6	6	6	6	6	6	6	6	6	6	6	6	6	6	4	6	4	4	4	4	4	4	4	4	4	4	4	4	4	4	6	6	6	5.6	4
1	42	9	4	7	7	7	7	7	7	4	4	5	5	4	4	4	4	7	7	6	4	2	2	2	6	5	5	3	4	1	3	4	4	4	4	4	4	5	4	6.57	4.33	5.13	3.2	3.86
1	13	5	5	7	5	6	7	7	6	6	5	7	7	6	6	6	6	7	7	6	6	6	7	7	7	5	4	4	4	5	4	5	5	4	5	4	5	4	5	6.14	6	6.38	6.6	4.5
2	16	2	7	7	7	5	7	7	7	7	5	7	6	6	6	3	6	6	6	5	6	5	7	5	5	4	4	4	3	4	5	5	5	4	1	3	4	3	4	6.71	6.33	5.5	5.6	3.79
2	12	5	7	6	7	5	6	6	4	5	5	6	5	6	6	4	7	6	5	4	5	6	6	7	6	4	4	3	3	4	3	4	4	3	4	4	3	4	3	5.86	5.33	5.38	6	3.57
1	11	5	7	6	6	6	4	5	7	6	3	4	5	6	4	3	5	3	6	4	3	4	5	3	6	4	4	5	3	1	3	2	5	3	5	3	4	3	5	5.86	4.33	4.5	4.2	3.57
2	13	5	5	5	6	5	6	6	5	7	4	7	6	6	6	4	4	6	6	6	5	6	6	5	6	4	4	4	4	4	4	4	4	4	4	5	4	4	4	5.43	6	5.5	5.6	4.07
1	15	9	6	6	5	2	5	7	7	3	5	5	4	6	6	4	5	4	5	4	5	4	5	7	4	3	3	2	3	5	3	3	2	3	2	2	3	4	2	5.43	4.33	4.75	5	2.86
2	14	9	7	7	7	6	7	7	7	6	6	7	7	6	7	6	7	7	7	6	6	6	6	7	7	5	5	4	4	5	5	5	5	4	5	5	4	5	4	6.86	6.33	6.63	6.4	4.64
1	15	9	6	6	6	4	6	7	5	6	6	6	6	7	6	6	6	7	6	6	5	6	7	6	6	5	5	4	4	5	5	5	5	4	4	5	5	4	4	5.71	6	6.25	6	4.57
1	13	9	7	5	6	5	6	7	7	4	7	6	6	6	7	7	5	6	6	6	6	6	7	7	7	5	4	4	4	3	3	3	4	3	4	5	4	5	4	6.14	5.67	6.13	6.6	3.93
2	16	9	7	7	7	7	7	7	7	7	7	7	7	7	7	7	7	7	7	7	7	7	7	7	7	5	5	5	5	5	5	5	5	5	5	5	5	5	5	7	7	7	7	5
2	15	9	6	6	7	5	4	6	6	3	5	5	6	4	5	6	5	3	2	3	4	7	5	5	3	3	3	4	4	4	4	5	5	3	3	5	2	4	3	5.71	4.33	4.25	4.8	3.71
1	16	9	7	6	7	7	7	7	7	4	6	6	7	7	7	7	7	7	6	7	7	6	7	7	7	5	5	5	5	5	5	4	4	5	5	5	5	5	5	6.86	5.33	6.88	6.8	4.86
1	12	9	7	7	7	7	7	7	6	7	7	7	7	7	7	7	7	7	7	7	7	7	7	7	7	5	5	5	5	5	5	5	5	5	5	5	5	5	5	6.86	7	7	7	5
2	15	9	6	6	6	6	6	5	7	6	5	6	6	6	6	6	6	6	6	6	6	6	6	6	6	4	4	4	4	4	4	4	4	4	4	4	4	4	4	6	5.67	6	6	4
2	15	6	6	6	6	6	6	6	5	5	5	6	6	5	5	5	5	6	4	6	5	6	6	6	6	4	4	3	3	4	4	3	3	4	4	4	4	3	3	5.86	5.33	5.25	5.8	3.57
2	15	6	5	5	6	7	5	6	7	7	5	6	4	7	1	6	6	1	1	1	4	2	2	5	6	1	4	3	1	2	4	4	2	2	3	4	3	3	3	5.86	6	3.38	3.8	2.79
2	14	6	4	4	4	5	6	4	1	6	3	7	4	4	4	5	6	6	4	5	1	4	5	2	7	3	2	2	2	2	5	5	1	1	5	5	4	3	2	4	5.33	4.75	3.8	3
1	14	6	6	7	6	5	6	7	7	4	2	6	5	2	5	6	6	3	2	4	5	7	7	6	7	3	4	3	4	3	2	3	4	2	3	4	4	3	2	6.29	4	4.13	6.4	3.14
1	18	6	6	6	5	7	6	6	7	7	7	7	7	7	7	7	7	7	7	7	7	7	7	7	7	5	5	5	5	5	5	5	5	5	5	5	5	5	5	6.14	7	7	7	5
1	14	6	5	5	6	7	6	6	5	4	5	2	6	7	7	6	5	6	5	5	5	6	6	7	7	4	4	4	4	4	4	4	4	4	4	4	4	5	4	5.71	3.67	5.88	6.2	4.07
1	14	6	6	5	5	6	7	6	5	5	4	7	5	6	7	7	5	6	6	6	5	5	6	6	6	5	4	4	4	3	3	4	5	4	5	5	4	5	4	5.71	5.33	6	5.6	4.21
1	18	6	3	6	7	7	6	7	7	6	3	6	7	7	7	7	7	7	5	6	7	4	6	6	6	5	5	5	5	5	5	4	4	4	5	4	4	4	5	6.14	5	6.63	5.8	4.57
1	16	6	7	7	7	6	7	7	5	6	5	7	7	7	4	5	7	7	7	6	6	6	7	7	7	5	5	4	3	1	4	4	5	4	5	5	4	3	5	6.57	6	6.25	6.6	4.07
1	16	6	6	5	5	5	7	7	5	5	4	7	7	7	7	6	6	7	6	7	5	7	7	5	7	4	5	3	5	5	4	5	3	5	5	5	5	5	5	5.71	5.33	6.63	6.2	4.57
2	16	6	7	5	5	6	7	7	7	7	5	6	7	6	5	4	5	6	7	5	5	6	6	6	7	5	4	4	4	3	3	3	5	5	5	4	2	2	3	6.29	6	5.63	6	3.71
2	17	6	6	6	6	5	7	6	5	7	4	7	7	6	6	6	7	6	6	7	4	4	6	5	5	5	5	4	3	5	3	5	4	3	4	4	4	2	4	5.86	6	6.38	4.8	3.93
1	15	6	7	6	7	5	7	7	7	7	6	6	7	7	5	6	6	7	5	6	4	7	6	7	7	4	4	3	1	2	3	3	5	3	5	4	3	4	2	6.57	6.33	6.13	6.2	3.29
1	18	6	6	5	6	4	6	5	5	5	5	7	5	5	4	5	5	5	5	5	5	4	5	4	6	4	3	4	4	4	4	3	4	4	3	4	4	3	4	5.29	5.67	4.88	4.8	3.71
2	15	6	2	6	6	4	6	4	6	3	2	5	3	7	4	3	2	5	5	7	7	7	7	5	6	4	5	3	4	2	3	3	2	5	1	2	4	5	5	4.86	3.33	4.5	6.4	3.43
1	13	6	6	7	6	4	6	5	6	2	6	4	4	4	2	6	7	4	5	5	6	4	2	4	4	4	3	2	4	3	3	4	3	4	4	4	3	2	3	5.71	4	4.63	4	3.29
1	13	6	6	6	7	6	5	7	7	7	6	7	5	7	7	6	7	7	7	7	6	7	7	6	7	5	5	5	5	5	4	4	4	5	5	5	5	5	5	6.29	6.67	6.63	6.6	4.79
2	12	6	6	6	5	5	6	6	6	6	5	6	5	5	5	5	5	5	5	5	5	5	6	6	6	4	4	4	4	4	4	4	4	4	4	4	4	4	4	5.71	5.67	5	5.6	4
1	18	6	7	7	7	7	7	7	7	7	7	7	7	5	6	7	6	7	7	7	6	6	6	5	7	4	5	4	4	4	5	4	5	5	5	4	4	4	5	7	7	6.5	6	4.43
1	14	6	4	5	5	4	5	5	6	5	4	6	6	5	4	4	5	5	4	5	4	5	6	6	7	3	3	3	3	2	3	3	3	4	4	4	3	4	4	4.86	5	4.75	5.6	3.29
2	17	6	4	7	7	4	7	4	7	4	7	4	7	4	7	4	7	4	7	4	6	5	7	4	7	3	5	4	5	3	5	5	3	3	5	4	4	3	5	5.71	5	5.5	5.8	4.07
2	15	6	5	6	4	5	5	5	5	5	4	5	5	4	5	5	5	4	5	4	5	5	4	5	2	3	4	3	4	2	4	3	3	3	3	3	3	3	3	5	4.67	4.63	4.2	3.14
1	15	9	7	6	7	7	7	7	7	6	6	7	7	6	6	5	6	6	7	7	6	6	6	7	7	4	4	4	4	4	4	4	4	4	5	5	5	4	4	6.86	6.33	6.25	6.4	4.21
1	11	5	7	6	7	7	6	6	7	6	6	6	6	6	6	7	6	7	5	7	7	7	7	6	7	3	4	4	5	4	4	4	4	5	5	5	5	5	5	6.57	6	6.25	6.8	4.43
2	11	5	7	6	7	7	7	7	7	7	7	7	7	6	7	6	7	7	7	6	7	7	7	7	7	5	5	4	5	5	5	5	5	4	5	5	3	5	5	6.86	7	6.63	7	4.71
1	17	1	7	7	7	7	7	7	7	7	7	7	4	6	7	4	7	6	6	7	7	6	6	6	7	4	5	4	3	5	3	3	5	3	5	5	5	5	5	7	7	5.88	6.4	4.29
1	24	3	6	5	6	6	6	6	6	5	6	6	5	3	6	3	5	5	5	5	4	2	2	4	3	3	3	3	2	3	3	4	3	3	3	4	3	3	3	5.86	5.67	4.63	3	3.07
1	16	12	7	6	7	7	7	7	6	6	6	7	7	7	5	7	7	6	4	7	7	7	7	7	7	4	5	5	4	4	4	5	4	5	5	5	4	5	5	6.71	6.33	6.25	7	4.57
1	16	12	7	7	7	7	7	7	7	7	7	7	7	7	7	7	7	7	7	7	7	7	7	7	7	5	5	5	5	5	5	5	5	5	5	5	5	5	5	7	7	7	7	5
1	17	12	7	7	7	7	7	7	7	7	7	7	7	7	7	5	7	5	7	6	7	7	7	7	7	4	3	5	3	2	3	4	3	5	5	4	5	5	5	7	7	6.38	7	4
1	16	7	7	3	7	4	5	7	6	7	7	7	7	4	4	4	3	2	6	2	6	3	6	2	7	3	1	2	3	4	1	2	1	1	3	1	2	3	1	5.57	7	4	4.8	2
2	37	7	7	7	7	7	7	7	7	7	7	7	7	7	7	7	7	7	7	7	7	7	7	7	7	5	5	5	5	5	5	5	5	5	5	5	5	5	5	7	7	7	7	5
1	17	12	7	7	7	5	6	7	6	6	7	6	5	4	5	6	5	6	4	6	6	6	6	6	7	3	3	4	4	4	4	5	4	3	2	3	2	4	3	6.43	6.33	5.13	6.2	3.43
2	16	12	7	7	7	6	7	7	7	5	7	7	5	7	7	7	5	7	5	7	6	4	4	5	7	5	4	5	5	4	4	4	3	4	4	4	5	5	5	6.86	6.33	6.25	5.2	4.36
1	16	7	6	6	7	5	6	6	7	6	6	6	6	5	5	5	5	5	5	5	5	4	5	6	7	3	4	3	4	4	4	4	3	4	4	4	4	4	3	6.14	6	5.13	5.4	3.71
1	17	7	7	7	7	5	7	7	5	6	5	7	6	6	5	6	6	6	7	6	6	6	6	6	7	5	5	5	4	4	4	4	5	4	5	5	4	5	5	6.43	6	6	6.2	4.57
1	20	7	7	7	7	6	7	7	7	7	5	7	7	6	6	5	6	6	6	6	6	5	6	6	7	5	5	4	4	4	4	4	4	3	5	5	5	5	5	6.86	6.33	6	6	4.43
1	20	10	7	6	7	6	6	7	7	5	6	6	6	6	6	5	6	6	6	6	6	5	7	7	7	5	5	5	4	3	4	3	3	3	4	4	3	4	4	6.57	5.67	5.88	6.4	3.86
1	15	7	7	4	5	5	5	7	4	6	5	5	5	6	5	4	4	3	2	3	5	5	6	6	7	2	2	3	2	2	3	2	2	3	3	3	2	4	2	5.29	5.33	4	5.8	2.5
1	16	7	6	6	6	5	7	7	7	5	5	7	6	5	6	4	6	6	7	6	6	6	5	6	7	5	3	3	2	4	5	5	5	3	5	5	4	3	4	6.29	5.67	5.75	6	4
1	21	7	7	7	6	6	7	7	6	6	6	7	7	7	7	7	6	6	5	6	5	5	5	5	7	4	4	4	4	3	4	4	4	4	4	5	4	4	4	6.57	6.33	6.38	5.4	4
2	16	7	7	7	7	7	7	7	7	7	7	7	7	7	7	7	7	7	7	7	7	7	7	7	7	5	5	5	5	5	5	5	5	5	5	5	5	5	5	7	7	7	7	5
2	16	7	6	6	6	4	7	7	5	6	6	7	7	7	7	4	5	5	6	6	7	7	7	7	7	5	5	5	5	5	5	5	2	4	5	5	4	5	4	5.86	6.33	5.88	7	4.57
1	16	7	7	7	7	7	7	7	7	7	7	7	7	6	7	7	7	7	7	7	7	7	7	6	7	5	4	5	4	3	4	4	4	4	5	5	5	5	5	7	7	6.88	6.8	4.43
1	12	7	7	6	7	4	7	7	5	6	6	6	7	6	6	6	6	6	6	6	6	6	6	5	6	4	4	4	3	3	4	4	3	4	4	3	4	3	4	6.14	6	6.13	5.8	3.64
1	15	7	7	7	7	7	7	7	7	7	7	7	7	7	6	6	4	7	7	6	6	5	7	4	7	5	3	5	3	5	4	5	5	4	5	5	5	5	5	7	7	6.25	5.8	4.57
2	15	7	6	7	7	7	6	6	5	6	5	7	6	7	7	6	7	6	7	7	6	7	7	3	7	4	5	4	4	4	4	5	5	5	5	5	5	5	4	6.29	6	6.63	6	4.57
2	17	7	6	6	6	5	7	6	7	6	5	6	7	7	6	7	6	6	5	6	5	3	5	6	7	4	4	3	5	5	5	5	4	4	5	5	4	5	4	6.14	5.67	6.25	5.2	4.43
2	12	7	4	5	7	4	6	6	1	7	4	5	4	2	7	5	5	5	2	5	6	7	7	5	7	3	2	4	1	5	4	3	2	2	3	5	2	5	3	4.71	5.33	4.38	6.4	3.14
1	14	7	7	7	6	6	7	6	7	6	6	6	7	6	6	6	6	7	7	6	6	6	6	6	7	5	4	4	3	3	4	4	4	4	5	4	4	4	4	6.57	6	6.38	6.2	4
1	17	7	7	6	7	7	7	7	7	7	6	7	6	4	6	5	6	5	5	6	6	7	7	6	7	4	4	5	3	4	4	4	4	3	4	4	3	4	4	6.86	6.67	5.38	6.6	3.86
2	15	7	6	6	6	5	6	6	7	6	5	7	6	6	6	6	6	6	5	5	6	7	5	6	7	4	4	4	4	4	4	4	4	4	5	4	4	5	5	6	6	5.75	6.2	4.21
2	18	7	7	7	7	7	7	7	7	7	7	7	7	7	7	7	7	7	7	7	7	7	7	7	7	5	5	5	5	5	5	5	5	5	5	5	5	5	5	7	7	7	7	5
2	59	7	6	6	6	6	6	6	1	3	6	7	6	6	6	6	6	6	6	6	6	6	6	6	7	4	5	5	5	5	5	4	5	4	5	5	4	5	4	5.29	5.33	6	6.2	4.64
1	13	12	5	5	5	5	5	7	7	7	7	7	7	7	7	7	7	7	7	7	7	7	7	7	7	5	5	5	5	5	5	5	5	5	5	5	5	5	5	5.57	7	7	7	5
1	42	12	5	5	5	5	5	5	6	6	5	5	5	6	6	6	5	5	6	6	5	5	5	5	6	4	4	4	4	4	4	4	4	4	4	4	4	4	4	5.14	5.33	5.63	5.2	4
1	13	7	6	6	6	5	6	7	7	6	5	7	7	6	6	6	7	6	7	5	6	5	7	6	7	5	5	5	5	5	4	4	5	4	5	4	5	5	5	6.14	6	6.25	6.2	4.71
2	23	7	7	7	7	7	7	7	7	7	7	7	7	7	7	7	7	7	7	7	7	7	7	7	7	5	5	5	5	5	5	5	5	5	5	5	5	5	5	7	7	7	7	5
1	35	7	7	7	7	7	7	7	7	7	7	5	7	7	7	7	7	7	7	7	7	7	7	7	7	5	5	5	5	5	5	5	5	5	5	5	5	5	5	7	6.33	7	7	5
1	14	7	7	6	6	3	7	7	6	6	6	3	3	4	3	7	3	6	4	3	3	3	4	4	6	3	5	3	5	5	5	3	3	3	5	5	2	3	3	6	5	4.13	4	3.79
2	22	7	7	5	5	5	7	4	7	5	2	7	2	2	6	7	5	4	5	6	3	3	6	1	6	3	4	1	5	2	3	4	3	5	3	4	3	5	4	5.71	4.67	4.63	3.8	3.5
2	15	12	7	5	7	7	7	7	7	5	7	7	5	7	5	7	5	6	7	5	2	5	5	2	7	5	4	4	4	4	4	4	4	3	5	5	4	3	5	6.71	6.33	5.88	4.2	4.14
2	50	12	6	6	6	6	6	6	6	6	5	6	6	6	6	6	5	6	6	6	6	6	6	6	6	4	4	4	4	4	4	4	4	4	4	5	4	4	4	6	5.67	5.88	6	4.07
2	8	7	7	7	7	6	7	7	7	7	7	7	7	7	7	7	6	7	5	6	4	7	7	6	6	3	4	5	5	4	4	4	5	4	5	4	5	5	5	6.86	7	6.5	6	4.43
2	14	7	7	7	7	7	7	7	7	7	7	7	6	7	7	5	6	6	6	7	7	7	7	6	6	4	4	5	3	5	4	4	4	5	5	5	5	4	5	7	7	6.25	6.6	4.43
2	10	7	7	7	7	7	7	7	7	7	7	7	7	7	7	7	7	7	7	7	5	7	7	4	7	5	5	5	5	5	5	4	3	4	4	4	5	5	4	7	7	7	6	4.5
2	14	7	7	7	7	4	7	7	7	7	7	7	7	4	7	7	7	5	5	4	6	6	7	5	7	4	3	3	3	4	5	5	4	3	4	5	3	5	4	6.57	7	5.75	6.2	3.93
1	10	7	5	5	6	5	6	6	6	5	4	5	6	6	5	5	6	6	6	6	5	5	5	4	4	4	4	4	4	4	4	4	4	3	3	3	4	4	3	5.57	4.67	5.75	4.6	3.71
2	10	7	6	6	6	6	6	6	6	6	2	6	6	6	6	6	6	6	6	6	6	6	6	6	6	4	4	4	4	4	4	4	4	4	4	2	4	4	4	6	4.67	6	6	3.86
1	13	12	7	7	7	7	7	7	7	7	7	7	7	7	7	5	7	7	7	7	7	5	7	7	7	5	5	5	2	5	3	4	4	4	5	5	5	5	5	7	7	6.75	6.6	4.43
2	13	12	7	7	7	7	7	7	7	5	4	7	7	7	7	7	7	7	6	6	7	6	6	7	6	5	4	3	4	3	5	5	5	5	5	4	2	5	3	7	5.33	6.75	6.4	4.14
1	14	7	7	7	7	7	7	7	6	7	7	7	7	7	6	7	7	5	6	5	7	7	6	7	7	4	4	4	3	4	5	5	5	4	5	5	5	4	4	6.86	7	6.25	6.8	4.36
1	15	7	6	7	4	4	4	4	4	4	4	4	4	4	4	4	4	4	4	4	4	4	4	4	4	3	3	3	3	3	3	3	3	3	3	3	3	3	3	4.71	4	4	4	3
1	17	7	7	7	7	6	6	7	7	6	6	6	6	6	6	6	6	6	6	6	6	6	6	6	7	4	4	4	4	4	4	4	4	4	5	5	5	4	5	6.71	6	6	6.2	4.29
1	13	7	7	7	7	7	7	7	7	7	7	7	7	7	7	7	7	7	7	6	7	6	7	7	7	5	5	5	5	5	5	5	5	5	5	5	5	5	5	7	7	6.88	6.8	5
1	10	7	7	7	7	6	7	7	6	6	6	6	7	6	7	6	6	6	6	6	6	6	6	6	6	4	4	4	5	4	4	4	5	4	5	4	4	5	5	6.71	6	6.25	6	4.36
1	11	7	7	6	7	6	7	7	6	6	6	7	7	6	6	5	6	7	6	6	6	6	7	6	7	4	5	5	4	4	3	4	5	4	5	5	5	4	5	6.57	6.33	6.13	6.4	4.43
2	10	7	6	6	6	6	6	6	6	6	6	6	6	6	6	6	6	6	6	6	6	6	6	6	6	4	4	4	4	4	4	4	4	4	4	4	4	4	4	6	6	6	6	4
2	27	7	5	6	6	5	4	4	6	5	4	4	4	4	4	4	5	4	4	5	3	4	4	5	5	4	4	3	3	4	4	4	3	3	4	4	4	3	3	5.14	4.33	4.25	4.2	3.57
2	30	3	7	7	7	7	7	7	7	6	6	7	7	6	7	7	7	6	6	6	5	5	6	5	7	5	5	4	5	5	5	5	4	5	5	5	5	5	5	7	6.33	6.5	5.6	4.86
1	14	7	7	5	7	6	7	7	7	7	7	6	6	6	6	7	7	7	6	7	6	7	7	7	7	5	4	5	4	5	5	4	4	4	5	4	5	5	5	6.57	6.67	6.5	6.8	4.57
1	12	7	7	7	7	7	7	7	7	7	7	7	7	7	7	6	7	7	7	6	7	6	6	7	7	5	5	5	4	4	4	4	4	4	4	4	4	4	4	7	7	6.75	6.6	4.21
1	18	7	7	6	6	6	7	5	7	6	6	5	6	5	5	5	4	6	5	4	4	6	6	3	7	4	3	5	4	5	3	3	4	4	3	3	4	5	5	6.29	5.67	5	5.2	3.93
2	12	7	6	6	6	6	6	6	3	5	5	5	6	6	6	6	6	6	6	6	6	6	6	6	6	4	4	4	4	4	4	4	4	4	4	4	4	4	4	5.57	5	6	6	4
2	9	7	7	7	7	6	6	7	7	7	7	6	5	6	6	5	6	6	6	6	7	6	6	5	6	4	4	5	4	3	3	3	4	4	4	4	5	4	4	6.71	6.67	5.75	6	3.93
1	16	7	6	6	6	6	5	6	6	5	5	6	6	6	6	5	5	5	6	6	6	6	6	5	6	5	5	4	4	3	4	4	4	4	4	4	4	4	5	5.86	5.33	5.63	5.8	4.14
1	13	7	6	6	4	6	7	7	4	7	6	6	6	6	6	5	7	6	6	6	7	6	7	6	7	4	5	4	4	5	4	4	4	4	5	4	4	4	4	5.71	6.33	6	6.6	4.21
1	12	7	7	7	7	6	7	7	7	7	7	7	6	7	7	6	7	6	7	7	7	6	7	7	7	5	5	4	4	5	5	5	5	5	5	5	5	5	5	6.86	7	6.63	6.8	4.86
1	12	7	6	6	6	7	7	7	7	7	6	7	5	4	6	6	6	5	6	5	6	5	5	6	7	5	4	3	4	3	3	4	5	3	4	5	3	5	3	6.57	6.67	5.38	5.8	3.86
1	12	7	6	6	6	6	6	6	6	6	6	6	6	6	6	6	6	6	6	6	6	6	6	6	6	4	4	4	4	4	4	4	4	4	4	4	4	4	4	6	6	6	6	4
2	10	7	6	6	7	6	6	7	6	6	6	6	6	6	6	6	6	6	6	6	6	6	6	6	6	4	4	4	4	4	4	4	4	4	4	4	4	4	4	6.29	6	6	6	4
1	29	7	6	6	7	7	7	7	5	6	6	7	7	7	7	7	7	7	5	7	7	7	6	4	6	5	5	5	5	5	5	5	5	5	5	5	5	5	5	6.43	6.33	6.75	6	5
2	10	7	7	7	7	7	7	7	7	7	7	7	7	7	7	7	7	7	7	7	7	7	7	7	7	5	5	5	5	5	5	5	5	5	5	5	5	5	5	7	7	7	7	5
2	14	7	7	6	6	6	6	7	7	6	7	6	6	6	6	6	6	7	6	6	6	6	6	6	7	4	4	4	4	4	4	4	4	4	4	4	4	4	4	6.43	6.33	6.13	6.2	4
2	8	7	7	7	7	7	7	7	7	7	7	7	7	7	7	7	7	7	7	7	7	7	7	7	7	5	5	5	5	5	5	5	5	5	5	5	5	5	5	7	7	7	7	5
1	14	7	6	6	7	6	7	6	5	5	6	5	7	6	6	5	7	7	7	4	5	6	6	6	7	4	4	4	4	4	3	4	4	4	4	4	4	4	4	6.14	5.33	6.13	6	3.93
1	14	12	7	6	6	5	7	7	7	7	7	7	7	7	7	5	6	5	5	5	3	5	7	6	7	3	3	4	2	5	3	1	1	4	4	3	1	5	4	6.43	7	5.88	5.6	3.07
1	14	7	6	6	6	6	6	7	6	6	6	6	6	6	6	6	6	6	6	6	5	6	6	6	6	4	4	4	4	4	4	4	4	4	4	4	4	4	4	6.14	6	6	5.8	4
1	11	7	7	7	7	6	7	7	4	7	7	7	6	4	7	6	7	7	7	6	6	6	7	4	7	3	5	4	4	5	4	3	4	4	5	3	4	4	4	6.43	7	6.25	6	4
1	16	7	7	6	6	6	7	7	7	6	6	6	6	6	6	6	6	6	6	6	5	6	7	6	7	4	4	4	4	4	4	4	4	4	4	4	4	4	4	6.57	6	6	6.2	4
2	10	7	7	7	7	7	6	7	7	6	6	7	7	7	7	7	7	7	7	7	7	7	7	7	7	5	5	5	5	5	5	5	5	5	5	5	5	5	5	6.86	6.33	7	7	5
2	14	7	7	7	6	5	7	7	7	7	7	6	7	7	7	7	2	6	7	5	4	6	7	6	7	5	3	3	5	5	5	5	3	4	5	4	3	4	4	6.57	6.67	6	6	4.14
1	10	7	7	6	7	7	7	6	7	5	6	6	7	7	6	7	6	6	7	7	5	5	7	6	6	5	5	5	5	5	5	5	5	5	5	5	5	5	5	6.71	5.67	6.63	5.8	5
1	15	7	7	1	7	2	7	7	7	7	7	5	7	4	6	2	7	5	6	7	4	1	7	2	7	5	5	5	5	5	5	4	5	4	4	5	5	5	5	5.43	6.33	5.5	4.2	4.79
2	8	7	7	6	7	6	6	6	6	5	7	7	6	6	7	6	6	7	6	5	7	6	7	7	7	3	3	4	4	4	3	4	5	3	5	1	4	3	5	6.29	6.33	6.13	6.8	3.64
1	12	7	7	7	7	6	7	7	6	6	7	7	7	7	7	6	7	7	7	7	5	6	7	6	7	5	5	5	4	5	4	4	5	3	5	5	5	5	5	6.71	6.67	6.88	6.2	4.64
1	47	7	7	7	7	7	7	7	7	7	7	7	7	7	7	7	7	7	7	7	7	7	7	7	7	5	5	5	5	5	5	5	5	5	5	5	5	5	5	7	7	7	7	5
1	9	7	6	6	6	6	6	7	4	6	6	6	6	6	6	6	6	6	6	6	6	6	6	6	7	4	4	4	4	4	4	4	4	4	5	3	4	5	4	5.86	6	6	6.2	4.07
2	18	7	7	7	7	7	7	7	7	7	7	7	7	7	7	7	7	7	7	7	7	7	7	7	7	5	5	5	4	5	5	5	5	5	5	5	5	5	5	7	7	7	7	4.93
2	36	7	5	5	6	4	5	5	4	4	5	4	2	5	5	6	5	4	2	4	2	5	5	4	6	3	4	4	4	4	4	4	4	4	4	4	5	5	4	4.86	4.33	4.13	4.4	4.07
1	16	7	7	5	7	6	5	7	6	7	4	4	4	7	6	6	7	4	3	6	5	5	7	7	7	3	3	3	4	3	5	5	3	4	3	5	4	5	5	6.14	5	5.38	6.2	3.93
2	15	7	6	6	6	6	6	6	6	5	6	6	5	5	6	4	5	5	4	5	5	5	5	5	6	4	4	4	4	3	4	4	4	3	3	4	3	4	4	6	5.67	4.88	5.2	3.71
1	17	7	6	6	7	7	7	7	4	5	7	7	6	6	5	5	7	6	7	6	5	4	5	4	5	5	5	5	3	4	3	3	5	3	5	4	3	3	3	6.29	6.33	6	4.6	3.86
1	16	12	7	7	7	6	7	7	6	6	5	7	7	6	6	6	6	6	6	6	5	5	5	6	6	4	4	4	4	3	4	4	4	4	5	4	4	4	4	6.71	6	6.13	5.4	4
1	13	7	5	6	7	6	6	6	6	6	6	6	6	6	6	6	6	6	6	6	6	6	5	4	6	4	4	4	4	4	4	4	4	4	4	4	4	4	4	6	6	6	5.4	4
1	14	7	6	6	6	6	7	7	4	7	7	7	7	5	6	4	7	6	7	4	6	7	6	6	7	4	5	3	3	4	4	3	4	3	5	4	3	3	2	6	7	5.75	6.4	3.57
1	10	7	7	7	7	7	7	7	7	7	6	6	7	6	6	6	7	7	7	7	7	7	7	7	7	5	5	5	5	4	5	5	5	4	5	3	5	4	5	7	6.33	6.63	7	4.64
1	16	7	6	6	6	6	6	6	7	6	7	5	6	6	5	5	5	6	6	6	6	5	6	4	7	4	5	5	5	5	4	4	4	4	4	4	4	4	4	6.14	6	5.63	5.6	4.29
1	15	7	6	6	7	7	7	7	6	7	7	7	7	7	7	7	7	6	7	7	7	7	7	7	7	4	5	5	5	5	5	5	4	4	5	5	3	5	4	6.57	7	6.88	7	4.57
1	15	7	6	6	6	6	7	7	6	7	6	7	6	6	5	7	6	5	6	5	4	6	7	4	7	4	5	4	4	4	4	2	5	2	4	3	3	4	3	6.29	6.67	5.75	5.6	3.64
1	12	7	7	7	7	7	7	7	7	5	6	7	7	7	7	7	7	6	5	7	7	7	7	7	7	4	5	5	4	4	5	5	5	4	5	5	5	5	5	7	6	6.63	7	4.71
